# Supplementary material for: The brown algal mode of tip growth: Keeping stress under control
Source: PLoS Biol. 2019 Jan 14;17(1):e2005258. doi: 10.1371/journal.pbio.2005258 (PMC6347293; doi:10.1371/journal.pbio.2005258)
Supplement: S2 Data — x = coefficient of volume variation after plasmolysis (ce = 1100 → 2660 mOsm.L-1) = V(plasmo)/V(initial) ci = internal osmolarity (mOsm.L-1) after volume variation ce = external osmolarity (mOsm.L-1) cpl = ce for which 50% of the cells are plasmolysed. Considered to be = ci if the cell variation is not taken into account Δc = difference between internal and external osmolarities (mOsm.L-1) T = turgor (MPa) = Δc/410. (XLSX) [file pbio.2005258.s016.xlsx]

## Sheet: Turgor
S2 Data: Measurement of turgor in the Ectocarpus apical cell using the limit plasmolysis method, and calculation of the correction due to shrinking.
x = coefficient of volume variation after plasmolysis (ce = 1100 → 2660 mOsm.L-1) = V(plasmo)/V(initial)
ci = internal osmolarity (mOsm.L-1) after volume variation
ce = external osmolarity (mOsm.L-1)
cpl = ce for which 50 % of the cells are plasmolysed. Considered to be = ci if the cell variation is not taken into account
Δc = difference between internal and external osmolarities (mOsm.L-1)
T = turgor (MPa) = Δc/410
Replicate	ce in culture (mOsm.L-1)	Cell type	Before correction				After correction
			cpl (mOsm.L-1)	Δc (mOsm.L-1)	T (MPa)		x : shrinking factor	Ci (mOsm.L-1)	Δc (mOsm.L-1)	T (MPa)
1	1100	A	2035.29	935.29	2.2812		0.658	1339.22	239.221	0.583465
2	1100	A	2026.47	926.47	2.25968		0.658	1333.42	233.417	0.56931
3	1100	A	1879.41	779.41	1.901		0.658	1236.65	136.652	0.333297
		Mean	1980.39	880.39	2.14729			1303.1	203.097	0.495358
		S.D.	87.5624	87.5624	0.213567			57.616	57.616	0.140527
