# Supplementary material for: The brown algal mode of tip growth: Keeping stress under control
Source: PLoS Biol. 2019 Jan 14;17(1):e2005258. doi: 10.1371/journal.pbio.2005258 (PMC6347293; doi:10.1371/journal.pbio.2005258)
Supplement: S3 Data — (XLSX) [file pbio.2005258.s017.xlsx]

## Sheet: OsmoPlasmo
S3 Data: Limit plasmolysis experiment
Ext. osmol.	% plasmolysed cells
(mosm•L-1)	Repl. 1	Repl. 2	Repl. 3
1100	0
1145		0	0
1560		0.04	0.29
1600	0
1727		0.12	0.24
1800	0.09
1893		0.146667	0.514563
1900
1976		0.441667	0.885246
2000	0.36
2017		0.293478	0.816667
2050
2059		0.99	0.947368
2100	0.85
2150	0.98
2200	0.77
2226		0.931624	0.945946
2400	0.97
2441		0.992	1
2660	1
2765		0.99	1
