# Supplementary material for: The brown algal mode of tip growth: Keeping stress under control
Source: PLoS Biol. 2019 Jan 14;17(1):e2005258. doi: 10.1371/journal.pbio.2005258 (PMC6347293; doi:10.1371/journal.pbio.2005258)
Supplement: S4 Data — (XLSX) [file pbio.2005258.s018.xlsx]

## Sheet: CellWallThickness
S4 Data: Cell wall thickness measurement and correction
Cell #	s (µm)	Measured δ (µm)	Correction factor	Corrected δ (µm)
1	-26.6484	0.864	0.732674	0.63303
1	-25.4105	1.02	0.771063	0.786484
1	-24.1227	0.868	0.753407	0.653957
1	-22.9852	0.81	0.768046	0.622117
1	-21.8636	0.717	0.774014	0.554968
1	-20.7516	0.573	0.767606	0.439838
1	-19.7584	0.542	0.784338	0.425111
1	-18.8161	0.649	0.833443	0.540904
1	-17.9274	0.568	0.834684	0.474101
1	-17.1901	0.566	0.851821	0.48213
1	-16.3266	0.33	0.811642	0.267842
1	-16.3104	0.392	0.826194	0.323868
1	-15.7788	0.392	0.836004	0.327714
1	-15.1965	0.419	0.85343	0.357587
1	-14.5877	0.39	0.857818	0.334549
1	-13.9432	0.439	0.882161	0.387269
1	-13.3452	0.439	0.893545	0.392266
1	-12.8075	0.34	0.878728	0.298768
1	-12.2683	0.359	0.893515	0.320772
1	-11.7562	0.34	0.898212	0.305392
1	-11.2839	0.295	0.89561	0.264205
1	-10.8227	0.283	0.901027	0.254991
1	-10.324	0.303	0.914679	0.277148
1	-9.75246	0.414	0.954579	0.395196
1	-9.16797	0.515	0.994602	0.51222
1	-8.59157	0.327	0.952745	0.311548
1	-7.96436	0.168	0.923338	0.155121
1	-7.40583	0.169	0.933477	0.157758
1	-6.85757	0.234	0.956323	0.22378
1	-6.47615	0.166	0.938881	0.155854
1	-6.02743	0.221	0.95294	0.2106
1	-5.58048	0.19	0.944966	0.179544
1	-5.0898	0.177	0.941661	0.166674
1	-4.61851	0.16	0.937372	0.149979
1	-4.27475	0.117	0.926687	0.108422
1	-4.01919	0.109	0.924725	0.100795
1	-3.68614	0.123	0.928164	0.114164
1	-3.36104	0.082	0.918158	0.075289
1	-3.02333	0.084	0.918642	0.0771659
1	-2.74724	0.057	0.912155	0.0519928
1	-2.62337	0.043	0.908824	0.0390794
1	-1.85228	0.041	0.90835	0.0372424
1	-1.38557	0.034	0.906695	0.0308276
1	-0.78158	0.034	0.906695	0.0308276
1	0	0.035	0.906931	0.0317426
1	0.309995	0.038	0.90764	0.0344903
1	0.92842	0.032	0.906223	0.0289991
1	1.22286	0.059	0.912633	0.0538453
1	1.51315	0.058	0.912394	0.0529188
1	1.80928	0.065	0.914068	0.0594144
1	2.10456	0.065	0.914068	0.0594144
1	2.38676	0.092	0.92058	0.0846934
1	2.77241	0.058	0.912394	0.0529188
1	3.09362	0.065	0.914068	0.0594144
1	3.39401	0.059	0.912633	0.0538453
1	3.7018	0.046	0.909536	0.0418387
1	4.04229	0.085	0.918884	0.0781051
1	4.34187	0.075	0.91647	0.0687353
1	4.66311	0.066	0.914308	0.0603443
1	4.87377	0.084	0.918642	0.0771659
1	5.12271	0.072	0.915748	0.0659339
1	5.33889	0.077	0.916952	0.0706053
1	5.54794	0.099	0.922283	0.091306
1	5.78176	0.173	0.940648	0.162732
1	6.04441	0.214	0.951128	0.203541
1	6.34802	0.221	0.95294	0.2106
1	6.66567	0.143	0.93312	0.133436
1	6.96419	0.209	0.949838	0.198516
1	7.27457	0.202	0.945085	0.190907
1	7.63097	0.214	0.941728	0.20153
1	7.97991	0.204	0.932874	0.190306
1	8.30255	0.166	0.917599	0.152321
1	8.56088	0.176	0.915499	0.161128
1	8.86828	0.175	0.909744	0.159205
1	9.34919	0.217	0.91173	0.197845
1	9.72781	0.21	0.903242	0.189681
1	10.2916	0.294	0.91392	0.268693
1	10.9339	0.496	0.955896	0.474124
1	11.4504	0.304	0.89544	0.272214
1	11.8963	0.297	0.886021	0.263148
1	12.3774	0.181	0.849674	0.153791
1	12.8484	0.334	0.878642	0.293466
1	13.3026	0.322	0.867289	0.279267
1	13.7119	0.317	0.858625	0.272184
1	14.1093	0.428	0.87851	0.376002
1	14.6251	0.459	0.876501	0.402314
1	15.0104	0.401	0.854895	0.342813
1	15.4902	0.563	0.888001	0.499945
1	15.9679	0.674	0.909662	0.613112
1	16.4964	0.54	0.863513	0.466297
1	16.9944	0.38	0.81508	0.30973
1	17.5278	0.351	0.797023	0.279755
1	17.9552	0.326	0.781601	0.254802
1	18.3407	0.303	0.768301	0.232795
1	18.7632	0.284	0.754546	0.214291
1	19.1958	0.257	0.739118	0.189953
1	19.6619	0.317	0.741161	0.234948
1	20.088	0.269	0.721468	0.194075
1	20.5571	0.32	0.721364	0.230837
1	21.0877	0.365	0.718539	0.262267
1	21.5548	0.435	0.722735	0.31439
1	23.4483	0.353	0.749026	0.264406
1	24.0745	0.336	0.730967	0.245605
1	24.7392	0.385	0.725991	0.279507
1	25.5075	0.448	0.72144	0.323205
1	26.2849	0.53	0.720646	0.381942
1	27.0819	0.677	0.733979	0.496904
1	27.8683	0.8	0.742681	0.594145
1	28.7222	0.79	0.720193	0.568953
1	29.5997	0.616	0.67752	0.417352
1	30.4307	0.584	0.670842	0.391772
2	0	0.038	0.94514	0.0359153
2	0.608098	0.038	0.94514	0.0359153
2	1.18021	0.04	0.945687	0.0378275
2	1.98734	0.028	0.942415	0.0263876
2	2.71023	0.036	0.944594	0.0340054
2	3.58705	0.07	0.953963	0.0667774
2	4.29212	0.084	0.957873	0.0804613
2	4.77359	0.084	0.957873	0.0804613
2	5.16972	0.102	0.962945	0.0982204
2	5.55192	0.108	0.964648	0.104182
2	6.20292	0.108	0.964648	0.104182
2	6.62477	0.069	0.953685	0.0658042
2	7.12165	0.123	0.96893	0.119178
2	7.54077	0.155	0.978193	0.15162
2	8.0579	0.114	0.966356	0.110165
2	8.52788	0.117	0.967213	0.113164
2	8.95496	0.132	0.971518	0.12824
2	9.38552	0.138	0.97325	0.134309
2	9.87291	0.114	0.966356	0.110165
2	10.3714	0.147	0.972152	0.142906
2	10.8245	0.156	0.961619	0.150013
2	11.1508	0.118	0.941344	0.111079
2	11.4824	0.204	0.956136	0.195052
2	11.8338	0.223	0.951809	0.212253
2	12.1731	0.204	0.936186	0.190982
2	12.5299	0.199	0.924289	0.183933
2	12.9138	0.251	0.927513	0.232806
2	13.3216	0.242	0.912702	0.220874
2	13.7828	0.2	0.887588	0.177518
2	14.1754	0.204	0.876961	0.1789
2	14.6338	0.227	0.878862	0.199502
2	15.0569	0.236	0.880856	0.207882
2	15.5036	0.25	0.884192	0.221048
2	15.944	0.222	0.876199	0.194516
2	16.5549	0.251	0.883393	0.221732
2	17.0562	0.302	0.896927	0.270872
2	17.5319	0.432	0.934197	0.403573
2	17.9309	0.464	0.943543	0.437804
2	18.3971	0.468	0.944299	0.441932
2	18.8349	0.354	0.909243	0.321872
2	19.2752	0.317	0.897223	0.28442
2	19.7257	0.267	0.881925	0.235474
2	20.1803	0.31	0.892172	0.276573
2	20.585	0.31	0.890735	0.276128
2	21.0973	0.333	0.89536	0.298155
2	21.5763	0.337	0.894784	0.301542
2	22.1077	0.291	0.874961	0.254614
2	22.6423	0.293	0.864646	0.253341
2	23.1183	0.307	0.858729	0.26363
2	23.6072	0.364	0.864146	0.314549
2	24.007	0.37	0.857513	0.31728
2	24.3946	0.364	0.847867	0.308623
2	24.7861	0.321	0.828492	0.265946
2	25.2399	0.359	0.829199	0.297682
2	25.6446	0.332	0.816558	0.271097
2	26.1068	0.317	0.807827	0.256081
2	26.5345	0.334	0.807641	0.269752
2	26.9718	0.356	0.808616	0.287867
2	27.5237	0.429	0.821808	0.352555
2	28.117	0.46	0.832014	0.382726
2	28.6894	0.397	0.820298	0.325658
2	29.4181	0.468	0.845868	0.395866
2	30.0496	0.468	0.851601	0.398549
2	30.6287	0.461	0.854886	0.394103
2	31.1335	0.489	0.852476	0.416861
2	31.7321	0.498	0.835676	0.416167
2	32.2533	0.43	0.800679	0.344292
2	32.699	0.44	0.789064	0.347188
2	33.271	0.478	0.780942	0.37329
2	33.7817	0.537	0.781469	0.419649
2	34.3322	0.508	0.758456	0.385296
2	34.8962	0.485	0.736534	0.357219
2	35.3098	0.461	0.726714	0.335015
3	-70.6685	0.817	0.885221	0.723226
3	-69.4761	0.679	0.854413	0.580146
3	-68.5519	0.669	0.86196	0.576651
3	-67.762	0.778	0.897852	0.698529
3	-66.7603	0.776	0.908594	0.705069
3	-65.9086	0.794	0.924372	0.733951
3	-65.1432	0.667	0.901152	0.601068
3	-64.3783	0.64	0.904449	0.578848
3	-63.6457	0.637	0.913276	0.581757
3	-62.8273	0.698	0.93941	0.655708
3	-61.9887	0.568	0.8943	0.507963
3	-61.272	0.591	0.889687	0.525805
3	-60.5581	0.593	0.879884	0.521771
3	-59.8187	0.624	0.876734	0.547082
3	-59.2164	0.638	0.873278	0.557151
3	-58.5832	0.738	0.89996	0.664171
3	-57.9309	0.802	0.918646	0.736754
3	-57.2491	0.767	0.911734	0.6993
3	-56.5333	0.661	0.887297	0.586503
3	-55.693	0.592	0.877194	0.519299
3	-55.0026	0.645	0.895788	0.577783
3	-54.3432	0.611	0.892916	0.545571
3	-53.7162	0.535	0.879778	0.470681
3	-52.8881	0.581	0.883255	0.513171
3	-52.2853	0.581	0.864707	0.502395
3	-51.7672	0.558	0.843331	0.470579
3	-51.1426	0.673	0.850649	0.572487
3	-50.579	0.731	0.846361	0.61869
3	-49.9401	0.783	0.838456	0.656511
3	-49.2956	0.795	0.83193	0.661385
3	-48.6839	0.788	0.823349	0.648799
3	-48.0735	0.747	0.807003	0.602831
3	-47.3367	0.743	0.797894	0.592835
3	-46.7392	0.794	0.803014	0.637593
3	-46.1854	0.684	0.777731	0.531968
3	-45.5905	0.657	0.771148	0.506644
3	-44.9348	0.736	0.787575	0.579655
3	-44.3325	0.807	0.802856	0.647905
3	-43.6414	0.82	0.804976	0.66008
3	-42.9948	0.675	0.769378	0.51933
3	-42.3769	0.591	0.744888	0.440229
3	-41.6298	0.582	0.735371	0.427986
3	-41.0143	0.573	0.727129	0.416645
3	-40.2884	0.593	0.723451	0.429006
3	-39.5057	0.591	0.714702	0.422389
3	-38.7428	0.584	0.708266	0.413628
3	-37.9774	0.6	0.715435	0.429261
3	-37.2241	0.574	0.714441	0.410089
3	-36.5718	0.569	0.716942	0.40794
3	-35.9564	0.695	0.745946	0.518432
3	-35.3225	0.697	0.746633	0.520403
3	-34.4712	0.632	0.729428	0.460999
3	-33.8603	0.732	0.747526	0.547189
3	-33.2257	0.756	0.749787	0.566839
3	-32.6164	0.714	0.744141	0.531317
3	-32.0352	0.711	0.748194	0.531966
3	-31.4561	0.729	0.756549	0.551524
3	-30.8761	0.753	0.766297	0.577021
3	-30.3128	0.714	0.761967	0.544045
3	-29.7236	0.734	0.772247	0.566829
3	-29.1272	0.675	0.765848	0.516947
3	-28.543	0.708	0.779576	0.551939
3	-27.9578	0.733	0.791755	0.580357
3	-27.3418	0.733	0.798622	0.58539
3	-26.7566	0.74	0.815349	0.603359
3	-26.2252	0.662	0.811256	0.537051
3	-25.6411	0.643	0.821818	0.528429
3	-25.024	0.554	0.816992	0.452614
3	-24.4707	0.588	0.839164	0.493428
3	-23.9128	0.665	0.863809	0.574433
3	-23.3402	0.593	0.848609	0.503225
3	-22.8641	0.627	0.858164	0.538069
3	-22.3621	0.596	0.852643	0.508175
3	-21.8042	0.544	0.842512	0.458327
3	-21.2953	0.603	0.857919	0.517325
3	-20.8172	0.66	0.873182	0.5763
3	-20.3623	0.551	0.851693	0.469283
3	-19.8792	0.675	0.88727	0.598907
3	-19.3754	0.648	0.886708	0.574587
3	-18.979	0.632	0.887611	0.56097
3	-18.5764	0.647	0.89645	0.580003
3	-18.2056	0.577	0.883874	0.509995
3	-17.7976	0.578	0.88924	0.513981
3	-17.6878	0.527	0.877488	0.462436
3	-17.1604	0.48	0.872831	0.418959
3	-16.6339	0.471	0.883685	0.416216
3	-15.7525	0.495	0.915384	0.453115
3	-15.0827	0.537	0.945785	0.507887
3	-14.5593	0.486	0.948492	0.460967
3	-14.0428	0.468	0.959276	0.448941
3	-13.5463	0.387	0.953514	0.36901
3	-13.216	0.256	0.931156	0.238376
3	-12.922	0.295	0.946951	0.279351
3	-12.5224	0.348	0.95771	0.333283
3	-12.1546	0.353	0.954708	0.337012
3	-11.7983	0.378	0.956706	0.361635
3	-11.4577	0.335	0.941961	0.315557
3	-11.1336	0.268	0.922101	0.247123
3	-10.8044	0.281	0.921487	0.258938
3	-10.3306	0.232	0.904661	0.209881
3	-9.96011	0.286	0.913287	0.2612
3	-9.62068	0.326	0.926168	0.301931
3	-9.27313	0.3	0.92674	0.278022
3	-8.95144	0.379	0.952007	0.360811
3	-8.60847	0.416	0.96789	0.402642
3	-8.33553	0.327	0.950882	0.310938
3	-7.95772	0.288	0.948655	0.273213
3	-7.60836	0.327	0.964559	0.315411
3	-7.5049	0.304	0.958503	0.291385
3	-7.43186	0.315	0.962488	0.303184
3	-7.3244	0.313	0.963955	0.301718
3	-7.1994	0.283	0.959032	0.271406
3	-7.02453	0.298	0.96535	0.287674
3	-6.90773	0.278	0.962694	0.267629
3	-6.79554	0.275	0.964046	0.265113
3	-6.69571	0.252	0.960312	0.241999
3	-6.54119	0.261	0.964369	0.2517
3	-6.35953	0.308	0.975932	0.300587
3	-6.19326	0.367	0.990851	0.363642
3	-6.05768	0.296	0.972953	0.287994
3	-5.95379	0.269	0.966318	0.25994
3	-5.84008	0.282	0.969501	0.273399
3	-5.68489	0.305	0.975186	0.297432
3	-5.532	0.321	0.97918	0.314317
3	-5.38416	0.308	0.975932	0.300587
3	-5.2277	0.274	0.96754	0.265106
3	-5.08506	0.244	0.960254	0.234302
3	-5.00043	0.227	0.956174	0.217051
3	-4.87704	0.242	0.959773	0.232265
3	-4.78437	0.233	0.95761	0.223123
3	-4.69498	0.191	0.947644	0.181
3	-4.62973	0.157	0.939723	0.147536
3	-4.54634	0.119	0.931018	0.110791
3	-4.47726	0.09	0.924476	0.0832029
3	-4.37285	0.095	0.925598	0.0879318
3	-4.26115	0.1	0.926722	0.0926722
3	-4.16195	0.086	0.923581	0.0794279
3	-4.03891	0.073	0.920681	0.0672097
3	-3.91997	0.068	0.919571	0.0625308
3	-3.78746	0.069	0.919792	0.0634657
3	-3.67359	0.04	0.913396	0.0365358
3	-3.54262	0.028	0.910773	0.0255017
3	-3.30236	0.039	0.913177	0.0356139
3	-3.09783	0.038	0.912958	0.0346924
3	-2.86824	0.028	0.910773	0.0255017
3	-2.27085	0.019	0.908815	0.0172675
3	-2.07548	0.02	0.909032	0.0181806
3	-1.89077	0.026	0.910337	0.0236688
3	-1.70996	0.026	0.910337	0.0236688
3	-1.40432	0.024	0.909902	0.0218376
3	-1.18405	0.031	0.911428	0.0282543
3	-0.997818	0.024	0.909902	0.0218376
3	-0.820357	0.018	0.908598	0.0163548
3	-0.580284	0.032	0.911646	0.0291727
3	-0.376208	0.046	0.914713	0.0420768
3	-0.132927	0.036	0.91252	0.0328507
3	0	0.022	0.909467	0.0200083
3	0.183128	0.021	0.90925	0.0190942
3	0.348853	0.023	0.909684	0.0209227
3	0.48841	0.027	0.910555	0.024585
3	0.637825	0.033	0.911864	0.0300915
3	0.761473	0.021	0.90925	0.0190942
3	0.908114	0.024	0.909902	0.0218376
3	1.13741	0.029	0.910991	0.0264187
3	1.2761	0.027	0.910555	0.024585
3	1.39492	0.027	0.910555	0.024585
3	1.48387	0.019	0.908815	0.0172675
3	1.59751	0.023	0.909684	0.0209227
3	1.71375	0.022	0.909467	0.0200083
3	1.85706	0.042	0.913835	0.038381
3	2.04326	0.038	0.912958	0.0346924
3	2.15841	0.042	0.913835	0.038381
3	2.27233	0.039	0.913177	0.0356139
3	2.39282	0.045	0.914493	0.0411522
3	2.51553	0.061	0.91802	0.0559992
3	2.61304	0.035	0.912301	0.0319306
3	2.73187	0.057	0.917136	0.0522767
3	2.85788	0.086	0.923581	0.0794279
3	2.97662	0.098	0.926272	0.0907747
3	3.10697	0.112	0.929431	0.104096
3	3.25527	0.105	0.927849	0.0974241
3	3.36732	0.096	0.925822	0.088879
3	3.50166	0.115	0.93011	0.106963
3	3.65648	0.133	0.934207	0.12425
3	3.78565	0.124	0.932154	0.115587
3	3.9449	0.136	0.934893	0.127145
3	4.10955	0.116	0.930337	0.107919
3	4.25688	0.112	0.929431	0.104096
3	4.49762	0.103	0.927398	0.095522
3	4.66874	0.182	0.945535	0.172087
3	4.86349	0.253	0.962429	0.243494
3	4.96036	0.228	0.956413	0.218062
3	5.22545	0.242	0.959773	0.232265
3	5.43643	0.168	0.942272	0.158302
3	5.67036	0.133	0.934207	0.12425
3	5.86113	0.198	0.94906	0.187914
3	6.11965	0.162	0.935827	0.151604
3	6.39596	0.218	0.943682	0.205723
3	6.64909	0.216	0.938567	0.20273
3	6.91432	0.182	0.925709	0.168479
3	7.21634	0.239	0.933204	0.223036
3	7.50384	0.221	0.923579	0.204111
3	7.78097	0.196	0.912677	0.178885
3	7.99307	0.247	0.920406	0.22734
3	8.28739	0.282	0.923296	0.26037
3	8.64135	0.372	0.937969	0.348925
3	8.94558	0.306	0.917022	0.280609
3	9.27972	0.406	0.944882	0.383622
3	9.62245	0.451	0.960501	0.433186
3	9.94984	0.317	0.931534	0.295296
3	10.2457	0.316	0.93442	0.295277
3	10.5654	0.313	0.937463	0.293426
3	10.8246	0.341	0.947407	0.323066
3	11.2505	0.406	0.968921	0.393382
3	11.6229	0.473	0.990965	0.468727
3	12.1704	0.528	0.997824	0.526851
3	12.582	0.508	0.980302	0.497993
3	13.0649	0.481	0.959781	0.461655
3	13.5247	0.487	0.948655	0.461995
3	14.0249	0.513	0.942072	0.483283
3	14.4853	0.543	0.937352	0.508982
3	14.5962	0.527	0.934297	0.492375
3	15.3266	0.404	0.884776	0.35745
3	15.947	0.355	0.857562	0.304435
3	16.5688	0.456	0.866258	0.395014
3	17.1386	0.567	0.885199	0.501908
3	17.9093	0.613	0.886709	0.543553
3	18.5228	0.501	0.852796	0.427251
3	19.182	0.434	0.8301	0.360263
3	19.7932	0.535	0.845926	0.45257
3	20.4015	0.631	0.865051	0.545847
3	21.1383	0.639	0.864463	0.552392
3	21.8232	0.588	0.850113	0.499866
3	22.5384	0.544	0.83755	0.455627
3	23.1727	0.488	0.822897	0.401574
3	23.857	0.545	0.823609	0.448867
3	24.5431	0.567	0.810714	0.459675
3	25.2571	0.599	0.799527	0.478917
3	25.8896	0.619	0.787322	0.487352
3	26.4686	0.625	0.774223	0.48389
3	27.0588	0.662	0.775773	0.513561
3	27.7334	0.663	0.7688	0.509714
3	28.3302	0.688	0.767854	0.528283
3	28.995	0.694	0.761664	0.528595
3	29.709	0.746	0.766434	0.571759
3	30.5253	0.776	0.766422	0.594744
3	31.3799	0.837	0.772617	0.64668
3	32.1864	0.857	0.771875	0.661497
3	32.9472	0.895	0.783999	0.701679
3	33.8507	0.818	0.770802	0.630516
3	34.7334	0.704	0.748908	0.527232
3	35.539	0.601	0.723192	0.434638
3	36.3647	0.654	0.729348	0.476993
3	37.1871	0.604	0.714977	0.431846
3	37.9147	0.555	0.701681	0.389433
3	38.8087	0.629	0.725686	0.456457
3	39.5742	0.607	0.72921	0.442631
3	40.3747	0.609	0.738119	0.449515
3	41.0342	0.632	0.750204	0.474129
3	41.788	0.596	0.751088	0.447648
3	42.4693	0.612	0.759047	0.464537
3	43.1618	0.644	0.766678	0.493741
3	43.9012	0.558	0.749606	0.41828
3	44.5927	0.57	0.752931	0.429171
3	45.2273	0.666	0.773988	0.515476
3	45.8957	0.646	0.772625	0.499115
3	46.5796	0.701	0.79209	0.555255
3	47.2662	0.714	0.802355	0.572881
3	47.9055	0.799	0.829047	0.662409
3	48.7133	0.87	0.855499	0.744284
3	49.4037	0.841	0.869379	0.731147
3	50.2318	0.788	0.883374	0.696099
3	51.0215	0.764	0.903189	0.690036
3	51.8186	0.6	0.887891	0.532735
3	52.6152	0.682	0.91627	0.624896
3	53.4227	0.622	0.894456	0.556351
3	54.1585	0.589	0.880368	0.518537
3	54.8495	0.612	0.880213	0.53869
3	55.5399	0.713	0.900054	0.641738
3	56.2725	0.797	0.91938	0.732746
3	57.1712	0.689	0.888823	0.612399
3	57.9038	0.676	0.883278	0.597096
3	58.6928	0.713	0.897847	0.640165
3	59.4322	0.592	0.878851	0.52028
3	60.1577	0.61	0.893708	0.545162
3	60.9517	0.624	0.908721	0.567042
3	61.6422	0.523	0.893928	0.467525
3	62.3251	0.599	0.906824	0.543188
3	63.0176	0.545	0.884784	0.482207
3	63.726	0.545	0.875763	0.477291
3	64.4264	0.531	0.863628	0.458586
3	65.0709	0.505	0.849581	0.429038
3	65.7038	0.504	0.842135	0.424436
3	66.2352	0.635	0.867079	0.550595
3	66.9225	0.677	0.869871	0.588903
3	67.6085	0.745	0.879005	0.654859
3	68.2927	0.807	0.886833	0.715674
3	68.9167	0.689	0.853708	0.588205
3	69.6816	0.701	0.856572	0.600457
3	70.308	0.8	0.880908	0.704726
4	-22.9546	0.615	0.869632	0.534823
4	-22.0641	0.621	0.871412	0.541147
4	-21.4395	0.407	0.811791	0.330399
4	-20.778	0.4	0.809962	0.323985
4	-20.081	0.474	0.829656	0.393257
4	-19.4921	0.392	0.801734	0.31428
4	-18.8952	0.437	0.806887	0.35261
4	-18.2018	0.426	0.796425	0.339277
4	-17.595	0.468	0.799812	0.374312
4	-16.9099	0.498	0.797783	0.397296
4	-16.2074	0.514	0.791784	0.406977
4	-15.5768	0.449	0.766024	0.343945
4	-15.0074	0.39	0.743429	0.289937
4	-14.2673	0.412	0.738533	0.304275
4	-13.6636	0.38	0.72253	0.274561
4	-13.0756	0.369	0.711817	0.26266
4	-12.4563	0.433	0.726361	0.314514
4	-11.8484	0.49	0.755615	0.370251
4	-11.216	0.536	0.783293	0.419845
4	-10.6146	0.465	0.780134	0.362762
4	-9.84976	0.372	0.776176	0.288737
4	-9.23667	0.373	0.798518	0.297847
4	-8.60941	0.304	0.803337	0.244214
4	-8.00986	0.263	0.814162	0.214125
4	-7.29072	0.301	0.849238	0.255621
4	-6.72503	0.326	0.874421	0.285061
4	-6.09902	0.29	0.864641	0.250746
4	-5.57634	0.262	0.857169	0.224578
4	-5.14593	0.201	0.841277	0.169097
4	-4.69712	0.181	0.836177	0.151348
4	-4.29117	0.145	0.827126	0.119933
4	-3.9461	0.091	0.813851	0.0740605
4	-3.68133	0.099	0.815796	0.0807638
4	-3.39451	0.095	0.814823	0.0774081
4	-3.07334	0.081	0.811431	0.0657259
4	-2.77308	0.092	0.814094	0.0748966
4	-2.42426	0.153	0.829123	0.126856
4	-2.02528	0.152	0.828873	0.125989
4	-1.65085	0.096	0.815066	0.0782463
4	-1.33443	0.102	0.816527	0.0832858
4	-1.06806	0.104	0.817015	0.0849696
4	-0.761308	0.145	0.827126	0.119933
4	-0.279461	0.089	0.813366	0.0723896
4	0	0.051	0.804239	0.0410162
4	0.238078	0.089	0.813366	0.0723896
4	0.604283	0.075	0.809984	0.0607488
4	1.09077	0.128	0.822909	0.105332
4	1.44328	0.102	0.816527	0.0832858
4	1.74677	0.111	0.818727	0.0908787
4	2.10522	0.15	0.828373	0.124256
4	2.40852	0.151	0.828623	0.125122
4	2.77241	0.211	0.843847	0.178052
4	3.16106	0.221	0.846431	0.187061
4	3.55134	0.284	0.86303	0.245101
4	3.8891	0.241	0.85164	0.205245
4	4.29218	0.254	0.855055	0.217184
4	4.65146	0.224	0.847209	0.189775
4	5.01889	0.227	0.847988	0.192493
4	5.38707	0.247	0.845943	0.208948
4	5.75103	0.218	0.825775	0.180019
4	6.12034	0.252	0.821549	0.20703
4	6.53517	0.24	0.804301	0.193032
4	6.98529	0.389	0.830268	0.322974
4	7.42392	0.396	0.816383	0.323288
4	7.87064	0.377	0.795277	0.299819
4	8.32512	0.424	0.791579	0.335629
4	8.78171	0.413	0.776367	0.32064
4	9.28584	0.535	0.795085	0.42537
4	9.76074	0.538	0.783415	0.421477
4	10.3089	0.55	0.772165	0.424691
4	10.8671	0.498	0.744613	0.370817
4	11.3818	0.494	0.738995	0.365064
4	11.893	0.425	0.729137	0.309883
4	12.458	0.36	0.721206	0.259634
4	12.8653	0.349	0.724117	0.252717
4	13.3494	0.357	0.732555	0.261522
4	13.769	0.375	0.742558	0.278459
4	14.1554	0.366	0.745719	0.272933
4	14.6379	0.416	0.764759	0.31814
4	15.1414	0.386	0.764169	0.294969
4	15.6709	0.501	0.801157	0.40138
4	16.2286	0.528	0.816549	0.431138
4	16.8188	0.434	0.798735	0.346651
4	17.3578	0.418	0.800509	0.334613
4	18.0486	0.597	0.856883	0.511559
4	18.5566	0.565	0.853533	0.482246
5	-51.4082	0.547	0.542708	0.296861
5	-49.758	0.587	0.531351	0.311903
5	-48.2323	0.676	0.519586	0.35124
5	-46.679	0.615	0.514481	0.316406
5	-45.3994	0.527	0.522303	0.275254
5	-43.9379	0.447	0.534675	0.239
5	-42.7168	0.475	0.549188	0.260864
5	-41.3089	0.447	0.553339	0.247343
5	-40.0226	0.389	0.550699	0.214222
5	-38.8864	0.378	0.55549	0.209975
5	-37.7954	0.416	0.569284	0.236822
5	-36.644	0.442	0.581238	0.256907
5	-35.6524	0.448	0.5882	0.263513
5	-34.5514	0.438	0.59483	0.260536
5	-33.4961	0.451	0.606048	0.273327
5	-32.4421	0.356	0.594655	0.211697
5	-31.4659	0.351	0.601493	0.211124
5	-30.3941	0.331	0.606415	0.200723
5	-29.549	0.331	0.613561	0.203089
5	-28.7128	0.316	0.617496	0.195129
5	-27.8285	0.365	0.634517	0.231599
5	-26.9723	0.331	0.625178	0.206934
5	-26.1637	0.365	0.63042	0.230103
5	-25.194	0.326	0.619804	0.202056
5	-24.3954	0.3	0.612452	0.183736
5	-23.5269	0.296	0.611054	0.180872
5	-22.5698	0.262	0.604217	0.158305
5	-21.6793	0.22	0.595845	0.131086
5	-21.6677	0.228	0.597456	0.13622
5	-21.1484	0.235	0.598952	0.140754
5	-20.7583	0.245	0.60104	0.147255
5	-20.276	0.312	0.614893	0.191847
5	-19.7832	0.33	0.624851	0.206201
5	-19.2712	0.328	0.634316	0.208056
5	-18.7153	0.357	0.65134	0.232528
5	-18.209	0.351	0.659879	0.231618
5	-17.6308	0.323	0.66495	0.214779
5	-17.0973	0.264	0.662357	0.174862
5	-16.57	0.266	0.672836	0.178974
5	-16.1233	0.261	0.680143	0.177517
5	-15.5822	0.294	0.695298	0.204418
5	-15.1081	0.288	0.698816	0.201259
5	-14.5346	0.353	0.719606	0.254021
5	-14.0188	0.314	0.7159	0.224793
5	-13.4264	0.352	0.730911	0.257281
5	-12.8562	0.337	0.733282	0.247116
5	-12.3311	0.328	0.73661	0.241608
5	-11.8974	0.266	0.726588	0.193272
5	-11.4111	0.236	0.724409	0.170961
5	-11.0065	0.175	0.71445	0.125029
5	-10.6239	0.11	0.703691	0.077406
5	-10.2351	0.086	0.702105	0.060381
5	-9.87519	0.086	0.705457	0.0606693
5	-9.50495	0.077	0.706981	0.0544375
5	-9.22705	0.127	0.720582	0.0915139
5	-8.92512	0.119	0.721671	0.0858788
5	-8.62014	0.115	0.723659	0.0832208
5	-8.2656	0.1	0.723665	0.0723666
5	-7.92442	0.095	0.72575	0.0689462
5	-7.65521	0.083	0.72562	0.0602264
5	-7.33455	0.051	0.721571	0.0368001
5	-7.07002	0.045	0.722726	0.0325227
5	-6.80937	0.057	0.727792	0.0414841
5	-6.56205	0.046	0.727651	0.0334719
5	-6.33898	0.031	0.72642	0.022519
5	-6.15245	0.041	0.729024	0.02989
5	-5.93551	0.032	0.727042	0.0232653
5	-5.66696	0.031	0.726822	0.0225315
5	-5.49234	0.046	0.730128	0.0335859
5	-5.27261	0.049	0.730792	0.0358088
5	-5.07689	0.02	0.72441	0.0144882
5	-4.91412	0.024	0.725286	0.0174069
5	-4.60386	0.024	0.725286	0.0174069
5	-4.35227	0.018	0.723973	0.0130315
5	-4.1589	0.023	0.725067	0.0166765
5	-3.95429	0.022	0.724848	0.0159466
5	-3.7098	0.029	0.726382	0.0210651
5	-3.48416	0.025	0.725505	0.0181376
5	-3.31205	0.034	0.727481	0.0247344
5	-3.13345	0.021	0.724629	0.0152172
5	-2.95225	0.02	0.72441	0.0144882
5	-2.76513	0.014	0.723099	0.0101234
5	-2.58116	0.029	0.726382	0.0210651
5	-2.38422	0.022	0.724848	0.0159466
5	-2.18329	0.016	0.723536	0.0115766
5	-2.02233	0.018	0.723973	0.0130315
5	-1.86137	0.016	0.723536	0.0115766
5	-1.67935	0.023	0.725067	0.0166765
5	-1.51022	0.017	0.723755	0.0123038
5	-1.29027	0.022	0.724848	0.0159466
5	-1.0854	0.019	0.724192	0.0137596
5	-0.88548	0.023	0.725067	0.0166765
5	-0.725977	0.025	0.725505	0.0181376
5	-0.472285	0.023	0.725067	0.0166765
5	-0.237516	0.028	0.726163	0.0203326
5	0	0.029	0.726382	0.0210651
5	0.184926	0.034	0.727481	0.0247344
5	0.348451	0.033	0.727262	0.0239996
5	0.568255	0.027	0.725944	0.0196005
5	0.794709	0.025	0.725505	0.0181376
5	1.05863	0.022	0.724848	0.0159466
5	1.28493	0.027	0.725944	0.0196005
5	1.44952	0.029	0.726382	0.0210651
5	1.62268	0.02	0.72441	0.0144882
5	1.85477	0.023	0.725067	0.0166765
5	2.03397	0.025	0.725505	0.0181376
5	2.29204	0.028	0.726163	0.0203326
5	2.51564	0.035	0.727701	0.0254696
5	2.76956	0.028	0.726163	0.0203326
5	3.07214	0.034	0.727481	0.0247344
5	3.33228	0.028	0.726163	0.0203326
5	3.55733	0.021	0.724629	0.0152172
5	3.81234	0.022	0.724848	0.0159466
5	4.06794	0.023	0.725067	0.0166765
5	4.27466	0.027	0.725944	0.0196005
5	4.79764	0.026	0.725724	0.0188688
5	5.08766	0.043	0.729465	0.031367
5	5.37027	0.076	0.736805	0.0559972
5	5.64046	0.071	0.735686	0.0522337
5	5.93891	0.069	0.735239	0.0507315
5	6.24979	0.082	0.738151	0.0605284
5	6.61362	0.078	0.737253	0.0575058
5	6.82149	0.067	0.734793	0.0492311
5	7.09719	0.125	0.747198	0.0933997
5	7.37838	0.173	0.755617	0.130722
5	7.65831	0.134	0.743936	0.0996874
5	7.93227	0.116	0.737241	0.0855199
5	8.17614	0.1	0.731328	0.0731328
5	8.4557	0.087	0.725786	0.0631434
5	8.77153	0.115	0.729106	0.0838472
5	9.0357	0.125	0.728839	0.0911049
5	9.3582	0.201	0.743163	0.149376
5	9.75325	0.201	0.73934	0.148607
5	10.102	0.208	0.737577	0.153416
5	10.4768	0.207	0.733714	0.151879
5	10.8722	0.197	0.727616	0.14334
5	11.1938	0.217	0.729076	0.15821
5	11.5597	0.227	0.727833	0.165218
5	11.9213	0.231	0.725273	0.167538
5	12.2952	0.235	0.72259	0.169809
5	12.6522	0.254	0.723438	0.183753
5	13.0871	0.284	0.725918	0.206161
5	13.4647	0.217	0.706859	0.153388
5	13.7906	0.264	0.714181	0.188544
5	14.1601	0.214	0.69926	0.149642
5	14.5098	0.18	0.688308	0.123895
5	14.8167	0.203	0.690373	0.140146
5	15.2074	0.241	0.694851	0.167459
5	15.5478	0.299	0.704483	0.210641
5	15.9378	0.264	0.692639	0.182857
5	16.2854	0.282	0.69313	0.195463
5	16.6899	0.29	0.68998	0.200094
5	17.1441	0.306	0.68479	0.209546
5	17.5268	0.262	0.667742	0.174949
5	17.8819	0.233	0.65474	0.152554
5	18.2126	0.261	0.654616	0.170855
5	18.5561	0.253	0.646354	0.163528
5	18.9033	0.257	0.640599	0.164634
5	19.3002	0.293	0.640877	0.187777
5	19.6888	0.281	0.630899	0.177283
5	20.0847	0.264	0.619786	0.163624
5	20.4693	0.266	0.612902	0.163032
5	20.8709	0.308	0.614098	0.189142
5	21.23	0.328	0.618207	0.202772
5	21.6008	0.308	0.613972	0.189103
5	21.6124	0.307	0.613764	0.188426
5	22.4682	0.3	0.612175	0.183653
5	23.2888	0.33	0.618298	0.204038
5	24.1261	0.292	0.610254	0.178194
5	24.8673	0.281	0.607869	0.170811
5	25.6989	0.288	0.611271	0.176046
5	26.4641	0.281	0.611681	0.171882
5	27.1712	0.326	0.62277	0.203023
5	27.9798	0.372	0.634532	0.236046
5	28.8123	0.337	0.627468	0.211457
5	29.6435	0.352	0.623605	0.219509
5	30.6015	0.372	0.619731	0.23054
5	31.6067	0.397	0.616431	0.244723
5	32.5559	0.373	0.603297	0.22503
5	33.4219	0.413	0.604769	0.249769
5	34.4602	0.378	0.589206	0.22272
5	35.2134	0.314	0.570421	0.179112
5	36.0909	0.341	0.568919	0.194001
5	36.9618	0.403	0.575803	0.232048
5	37.7982	0.387	0.56778	0.219731
5	38.9325	0.467	0.577493	0.269689
5	40.0325	0.485	0.574804	0.27878
5	41.0282	0.481	0.567403	0.272921
5	42.1174	0.477	0.559103	0.266692
5	43.1311	0.543	0.565408	0.307016
5	44.2926	0.588	0.566428	0.33306
5	45.5963	0.509	0.528756	0.269137
5	46.69	0.595	0.524422	0.312031
5	47.7284	0.603	0.505447	0.304785
5	48.8037	0.656	0.512617	0.336277
5	50.1009	0.68	0.542976	0.369224
5	51.7878	0.655	0.56499	0.370068
6	-36.9316	0.674	0.85273	0.57474
6	-36.1372	0.581	0.826069	0.479946
6	-35.1769	0.634	0.841072	0.53324
6	-34.2199	0.642	0.837634	0.537761
6	-33.2923	0.655	0.831988	0.544952
6	-32.4406	0.635	0.817471	0.519094
6	-31.5813	0.631	0.807053	0.50925
6	-30.7603	0.664	0.807176	0.535965
6	-29.8177	0.559	0.780031	0.436038
6	-29.0042	0.496	0.776439	0.385114
6	-28.2335	0.5	0.789537	0.394769
6	-27.4303	0.5	0.802124	0.401062
6	-26.5472	0.507	0.817784	0.414617
6	-25.6725	0.397	0.802267	0.3185
6	-25.0046	0.418	0.815981	0.34108
6	-24.2855	0.373	0.808814	0.301688
6	-23.5528	0.376	0.81424	0.306154
6	-22.7401	0.38	0.820454	0.311773
6	-22.1173	0.33	0.811389	0.267758
6	-21.3295	0.352	0.822032	0.289355
6	-21.3095	0.392	0.832583	0.326373
6	-20.6632	0.31	0.814689	0.252554
6	-20.1762	0.316	0.817513	0.258334
6	-19.6553	0.362	0.830907	0.300788
6	-19.1877	0.338	0.825852	0.279138
6	-18.7217	0.308	0.819297	0.252343
6	-18.2227	0.26	0.808398	0.210183
6	-17.7178	0.306	0.821441	0.251361
6	-17.2128	0.231	0.803796	0.185677
6	-16.7438	0.269	0.817507	0.219909
6	-16.456	0.211	0.807182	0.170315
6	-16.1737	0.221	0.813798	0.179849
6	-15.8987	0.181	0.807916	0.146233
6	-15.6344	0.178	0.811024	0.144362
6	-15.3545	0.236	0.82971	0.195812
6	-15.0801	0.218	0.829151	0.180755
6	-14.7911	0.27	0.846775	0.228629
6	-14.48	0.27	0.851447	0.229891
6	-14.1784	0.227	0.844683	0.191743
6	-14.1009	0.246	0.849395	0.208951
6	-13.7405	0.267	0.860357	0.229715
6	-13.4128	0.245	0.859454	0.210566
6	-13.0841	0.272	0.871578	0.237069
6	-12.7906	0.209	0.859205	0.179574
6	-12.329	0.247	0.87619	0.216419
6	-12.0214	0.165	0.8572	0.141438
6	-11.6148	0.309	0.887772	0.274322
6	-11.2934	0.275	0.872186	0.239851
6	-10.938	0.299	0.871645	0.260622
6	-10.6244	0.231	0.847519	0.195777
6	-10.3012	0.234	0.841997	0.197027
6	-9.99895	0.23	0.835121	0.192078
6	-9.68093	0.263	0.837418	0.220241
6	-9.35653	0.237	0.824411	0.195385
6	-8.98601	0.193	0.806448	0.155645
6	-8.62716	0.218	0.805832	0.175671
6	-8.32994	0.213	0.798865	0.170158
6	-8.06058	0.15	0.778492	0.116774
6	-7.7325	0.209	0.791121	0.165344
6	-7.42363	0.166	0.780747	0.129604
6	-7.10235	0.16	0.779316	0.124691
6	-6.85247	0.131	0.772458	0.101192
6	-6.59187	0.125	0.77105	0.0963813
6	-6.35338	0.126	0.771285	0.0971819
6	-6.12916	0.109	0.767316	0.0836375
6	-5.86104	0.085	0.761766	0.0647501
6	-5.58091	0.076	0.7597	0.0577372
6	-5.3179	0.129	0.771988	0.0995865
6	-5.06279	0.086	0.761996	0.0655317
6	-4.7563	0.101	0.76546	0.0773114
6	-4.54457	0.071	0.758556	0.0538575
6	-4.33839	0.051	0.754005	0.0384542
6	-4.12504	0.062	0.756503	0.0469032
6	-3.94687	0.057	0.755366	0.0430559
6	-3.74825	0.053	0.754458	0.0399863
6	-3.5557	0.047	0.753099	0.0353957
6	-3.4133	0.054	0.754685	0.040753
6	-3.24335	0.034	0.750167	0.0255057
6	-3.07596	0.025	0.748147	0.0187037
6	-2.87806	0.02	0.747028	0.0149406
6	-2.68874	0.027	0.748596	0.0202121
6	-2.51284	0.027	0.748596	0.0202121
6	-2.3617	0.025	0.748147	0.0187037
6	-2.16411	0.02	0.747028	0.0149406
6	-2.00127	0.021	0.747252	0.0156923
6	-1.86157	0.024	0.747923	0.0179502
6	-1.69568	0.03	0.749269	0.0224781
6	-1.53689	0.028	0.74882	0.020967
6	-1.39692	0.027	0.748596	0.0202121
6	-1.19383	0.03	0.749269	0.0224781
6	-1.03955	0.026	0.748372	0.0194577
6	-0.860233	0.023	0.7477	0.0171971
6	-0.723163	0.038	0.751068	0.0285406
6	-0.451819	0.032	0.749718	0.023991
6	-0.228948	0.035	0.750392	0.0262637
6	0	0.024	0.747923	0.0179502
6	0.284702	0.023	0.7477	0.0171971
6	0.456323	0.03	0.749269	0.0224781
6	1.11897	0.028	0.74882	0.020967
6	1.37622	0.029	0.749044	0.0217223
6	1.81203	0.036	0.750618	0.0270222
6	2.00119	0.038	0.751068	0.0285406
6	2.18875	0.032	0.749718	0.023991
6	2.37489	0.053	0.754458	0.0399863
6	2.59089	0.049	0.753552	0.036924
6	2.7952	0.048	0.753325	0.0361596
6	3.07173	0.045	0.752647	0.0338691
6	3.32606	0.05	0.753778	0.0376889
6	3.68723	0.048	0.753325	0.0361596
6	3.85298	0.057	0.755366	0.0430559
6	4.03316	0.069	0.758099	0.0523088
6	4.22032	0.071	0.758556	0.0538575
6	4.46954	0.061	0.756275	0.0461328
6	4.75084	0.091	0.763148	0.0694465
6	4.98568	0.109	0.767316	0.0836375
6	5.21122	0.163	0.780031	0.127145
6	5.499	0.1	0.765228	0.0765228
6	5.71004	0.138	0.774105	0.106826
6	5.95494	0.192	0.786994	0.151103
6	6.24976	0.222	0.7943	0.176335
6	6.51143	0.22	0.79381	0.174638
6	6.79274	0.197	0.788204	0.155276
6	7.06254	0.17	0.781703	0.132889
6	7.2905	0.165	0.780508	0.128784
6	7.54826	0.22	0.79381	0.174638
6	7.8949	0.155	0.778127	0.12061
6	8.14287	0.163	0.784074	0.127804
6	8.388	0.154	0.786469	0.121116
6	8.62221	0.301	0.827623	0.249114
6	8.98309	0.179	0.802862	0.143712
6	9.23066	0.263	0.828688	0.217945
6	9.58949	0.21	0.82169	0.172555
6	9.91188	0.16	0.81517	0.130427
6	10.1681	0.187	0.826773	0.154607
6	10.4714	0.188	0.832591	0.156527
6	10.7233	0.327	0.87403	0.285808
6	11.0455	0.311	0.87569	0.27234
6	11.3638	0.292	0.87649	0.255935
6	11.74	0.249	0.871902	0.217104
6	12.0653	0.264	0.882333	0.232936
6	12.4246	0.211	0.866934	0.182923
6	12.6959	0.249	0.873009	0.217379
6	12.9825	0.242	0.866883	0.209786
6	13.0605	0.228	0.862939	0.19675
6	13.3686	0.176	0.844997	0.148719
6	13.636	0.202	0.847723	0.17124
6	13.9104	0.211	0.84597	0.1785
6	14.1977	0.207	0.840788	0.174043
6	14.5032	0.216	0.838555	0.181128
6	14.802	0.171	0.822833	0.140704
6	15.0754	0.222	0.831673	0.184631
6	15.399	0.234	0.82997	0.194213
6	15.7216	0.286	0.838609	0.239842
6	16.1344	0.292	0.833915	0.243503
6	16.5568	0.296	0.828565	0.245255
6	16.929	0.358	0.839173	0.300424
6	17.3395	0.32	0.826304	0.264417
6	17.7239	0.322	0.825805	0.265909
6	18.1586	0.324	0.825178	0.267358
6	18.5734	0.351	0.831143	0.291731
6	19.0008	0.345	0.828413	0.285803
6	19.4172	0.347	0.827825	0.287255
6	19.8684	0.351	0.827659	0.290508
6	20.337	0.284	0.809154	0.2298
6	20.7172	0.295	0.810936	0.239226
6	21.0996	0.319	0.815299	0.260081
6	21.4782	0.373	0.826975	0.308462
6	21.4981	0.344	0.819383	0.281868
6	22.1127	0.383	0.825714	0.316248
6	22.6547	0.399	0.826623	0.329823
6	23.2512	0.389	0.820176	0.319049
6	23.9181	0.392	0.816728	0.320157
6	24.617	0.39	0.811781	0.316594
6	25.2704	0.406	0.811832	0.329604
6	25.9157	0.404	0.802064	0.324034
6	26.5687	0.422	0.7968	0.336249
6	27.2391	0.442	0.791763	0.349959
6	27.9442	0.389	0.767565	0.298583
6	28.5883	0.398	0.760017	0.302487
6	29.2293	0.408	0.753025	0.307234
6	29.8463	0.435	0.750428	0.326436
6	30.4376	0.424	0.739688	0.313628
6	30.9692	0.574	0.782888	0.449378
6	31.5649	0.575	0.789117	0.453742
6	32.2332	0.561	0.79168	0.444133
6	32.9315	0.558	0.797785	0.445164
6	33.55	0.466	0.779585	0.363287
6	34.1594	0.58	0.816124	0.473352
6	34.7978	0.585	0.823437	0.481711
6	35.4937	0.656	0.847447	0.555925
7	-28.1146	0.415	0.863165	0.358214
7	-27.3411	0.377	0.854064	0.321982
7	-26.5349	0.385	0.857966	0.330317
7	-25.4919	0.372	0.85692	0.318774
7	-24.594	0.449	0.879466	0.39488
7	-23.5958	0.422	0.874442	0.369015
7	-22.7249	0.414	0.87936	0.364055
7	-21.7784	0.332	0.870416	0.288978
7	-20.9195	0.388	0.896854	0.347979
7	-20.0251	0.345	0.89731	0.309572
7	-19.3374	0.354	0.908987	0.321781
7	-18.676	0.276	0.896846	0.24753
7	-18.0021	0.332	0.9209	0.305739
7	-17.3796	0.286	0.91643	0.262099
7	-16.7299	0.337	0.939017	0.316449
7	-16.1429	0.358	0.952707	0.341069
7	-15.5072	0.341	0.956234	0.326076
7	-14.8589	0.327	0.960835	0.314193
7	-14.198	0.264	0.950965	0.251055
7	-13.6456	0.263	0.956056	0.251443
7	-13.0601	0.295	0.970933	0.286425
7	-12.5127	0.238	0.960054	0.228493
7	-11.9664	0.233	0.963892	0.224587
7	-11.4162	0.315	0.993023	0.312802
7	-11.3736	0.301	0.988921	0.297665
7	-11.1429	0.292	0.988534	0.288652
7	-10.8323	0.26	0.982219	0.255377
7	-10.5337	0.179	0.962058	0.172208
7	-10.23	0.203	0.971642	0.197243
7	-9.93889	0.226	0.978809	0.221211
7	-9.62029	0.234	0.981099	0.229577
7	-9.29853	0.193	0.969475	0.187109
7	-9.0293	0.167	0.962245	0.160695
7	-8.79348	0.16	0.960317	0.153651
7	-8.5706	0.205	0.972848	0.199434
7	-8.38058	0.127	0.951327	0.120818
7	-8.15729	0.148	0.957028	0.14164
7	-7.92892	0.098	0.94356	0.0924689
7	-7.74055	0.102	0.944624	0.0963516
7	-7.53236	0.12	0.949441	0.113933
7	-7.3224	0.061	0.933825	0.0569633
7	-7.13722	0.069	0.935913	0.064578
7	-6.961	0.057	0.932784	0.0531687
7	-6.76506	0.07	0.936175	0.0655323
7	-6.57653	0.078	0.938274	0.0731854
7	-6.41948	0.072	0.936699	0.0674423
7	-6.22776	0.062	0.934085	0.0579133
7	-6.06342	0.058	0.933044	0.0541165
7	-5.87862	0.046	0.929932	0.0427769
7	-5.72848	0.041	0.928641	0.0380743
7	-5.54274	0.062	0.934085	0.0579133
7	-5.36309	0.052	0.931485	0.0484372
7	-5.14727	0.053	0.931745	0.0493825
7	-4.98314	0.047	0.93019	0.0437189
7	-4.78346	0.064	0.934607	0.0598149
7	-4.6666	0.04	0.928383	0.0371353
7	-4.58423	0.033	0.926582	0.0305772
7	-4.45002	0.029	0.925556	0.0268411
7	-4.33118	0.037	0.927611	0.0343216
7	-4.19782	0.054	0.932004	0.0503282
7	-4.00489	0.044	0.929415	0.0408943
7	-3.82848	0.058	0.933044	0.0541165
7	-3.61542	0.047	0.93019	0.0437189
7	-3.46274	0.036	0.927353	0.0333847
7	-3.31986	0.029	0.925556	0.0268411
7	-3.18925	0.018	0.922745	0.0166094
7	-3.00987	0.024	0.924277	0.0221826
7	-2.82441	0.013	0.921473	0.0119791
7	-2.48938	0.022	0.923765	0.0203228
7	-2.24772	0.018	0.922745	0.0166094
7	-2.06909	0.022	0.923765	0.0203228
7	-1.82024	0.017	0.922491	0.0156823
7	-1.63655	0.026	0.924788	0.0240445
7	-0.772267	0.028	0.9253	0.0259084
7	-0.587032	0.026	0.924788	0.0240445
7	-0.421353	0.039	0.928125	0.0361969
7	-0.221307	0.07	0.936175	0.0655323
7	0	0.022	0.923765	0.0203228
7	0.155218	0.053	0.931745	0.0493825
7	0.409448	0.048	0.930449	0.0446616
7	0.742724	0.042	0.928899	0.0390137
7	0.99078	0.036	0.927353	0.0333847
7	1.21102	0.08	0.9388	0.075104
7	1.3773	0.052	0.931485	0.0484372
7	1.60618	0.054	0.932004	0.0503282
7	1.85843	0.056	0.932524	0.0522213
7	2.11396	0.067	0.935391	0.0626712
7	2.35291	0.065	0.934868	0.0607664
7	2.54982	0.062	0.934085	0.0579133
7	2.81603	0.046	0.929932	0.0427769
7	3.02091	0.041	0.928641	0.0380743
7	3.24706	0.042	0.928899	0.0390137
7	3.44278	0.037	0.927611	0.0343216
7	3.60487	0.047	0.93019	0.0437189
7	3.7808	0.051	0.931226	0.0474925
7	3.96257	0.049	0.930708	0.0456047
7	4.15532	0.032	0.926326	0.0296424
7	4.32909	0.06	0.933564	0.0560139
7	4.48916	0.065	0.934868	0.0607664
7	4.70061	0.06	0.933564	0.0560139
7	4.89546	0.07	0.936175	0.0655323
7	5.12905	0.076	0.937748	0.0712689
7	5.38187	0.089	0.941174	0.0837645
7	5.70553	0.11	0.946759	0.104143
7	5.96672	0.113	0.947562	0.107075
7	6.23034	0.13	0.952137	0.123778
7	6.55557	0.137	0.954034	0.130703
7	6.82615	0.179	0.965568	0.172837
7	7.10386	0.099	0.943826	0.0934388
7	7.38262	0.151	0.957848	0.144635
7	7.73767	0.209	0.973978	0.203561
7	8.15333	0.254	0.986349	0.250533
7	8.47063	0.243	0.980156	0.238178
7	8.80487	0.223	0.971217	0.216581
7	9.18471	0.221	0.966998	0.213706
7	9.58782	0.285	0.98141	0.279702
7	10.093	0.284	0.976257	0.277257
7	10.1352	0.31	0.983893	0.305007
7	10.5643	0.35	0.991571	0.34705
7	10.9712	0.381	0.996853	0.379801
7	11.3876	0.4	0.998429	0.399372
7	11.7762	0.339	0.976177	0.330924
7	12.1191	0.377	0.98404	0.370983
7	12.4876	0.389	0.98344	0.382558
7	12.9024	0.338	0.962789	0.325423
7	13.3961	0.334	0.95505	0.318987
7	13.786	0.337	0.950712	0.32039
7	14.148	0.332	0.94447	0.313564
7	14.5107	0.28	0.925232	0.259065
7	15.0286	0.255	0.911722	0.232489
7	15.3714	0.306	0.921092	0.281854
7	15.7863	0.332	0.922773	0.30636
7	16.202	0.315	0.912669	0.287491
7	16.6077	0.35	0.916861	0.320901
7	16.9882	0.256	0.886667	0.226987
7	17.3679	0.34	0.904071	0.307384
7	17.7556	0.327	0.895353	0.29278
7	18.2106	0.384	0.904655	0.347388
7	18.6797	0.388	0.899431	0.348979
7	19.1724	0.418	0.9009	0.376576
7	19.7039	0.413	0.892179	0.36847
7	20.2774	0.388	0.87769	0.340544
7	20.8982	0.372	0.865011	0.321784
7	21.444	0.37	0.860835	0.318509
7	21.9619	0.351	0.854743	0.300015
7	22.5386	0.403	0.867081	0.349434
7	23.1361	0.425	0.871593	0.370427
7	23.7337	0.455	0.878335	0.399643
7	24.3171	0.422	0.868097	0.366337
7	24.8254	0.435	0.870419	0.378632
7	25.3808	0.48	0.881409	0.423076
7	25.9004	0.452	0.873077	0.394631
8	-30.0758	0.55	0.688465	0.378656
8	-29.1671	0.467	0.720299	0.33638
8	-28.5941	0.424	0.74198	0.314599
8	-27.9567	0.432	0.779746	0.33685
8	-27.2589	0.476	0.830723	0.395424
8	-26.6654	0.446	0.836482	0.373071
8	-26.1274	0.537	0.873739	0.469198
8	-25.5647	0.489	0.873286	0.427037
8	-25.0159	0.479	0.883105	0.423007
8	-24.4921	0.435	0.881338	0.383382
8	-23.9378	0.446	0.895173	0.399247
8	-23.3633	0.477	0.915356	0.436625
8	-22.8006	0.424	0.911041	0.386282
8	-22.226	0.353	0.902029	0.318416
8	-21.6633	0.417	0.92773	0.386863
8	-21.1418	0.421	0.935186	0.393713
8	-20.6209	0.446	0.948974	0.423243
8	-20.1169	0.439	0.95303	0.41838
8	-19.6299	0.468	0.967887	0.452971
8	-19.0719	0.375	0.95026	0.356348
8	-18.5518	0.307	0.94087	0.288847
8	-18.1503	0.331	0.955846	0.316385
8	-17.7334	0.323	0.961814	0.310666
8	-17.2483	0.3	0.96462	0.289386
8	-16.7568	0.22	0.941566	0.207144
8	-16.2944	0.319	0.96578	0.308084
8	-15.8603	0.346	0.96976	0.335537
8	-15.4608	0.272	0.944524	0.25691
8	-15.0602	0.277	0.942339	0.261028
8	-14.72	0.326	0.953326	0.310784
8	-14.3338	0.281	0.937204	0.263354
8	-14.3326	0.311	0.945777	0.294137
8	-13.9332	0.242	0.930658	0.225219
8	-13.6222	0.234	0.931847	0.218052
8	-13.289	0.225	0.932994	0.209924
8	-13.0196	0.249	0.942632	0.234715
8	-12.6404	0.262	0.950514	0.249035
8	-12.2867	0.308	0.967818	0.298088
8	-11.9368	0.28	0.963512	0.269783
8	-11.5715	0.357	0.989732	0.353334
8	-11.227	0.391	0.999333	0.390739
8	-10.8885	0.299	0.970433	0.290159
8	-10.5182	0.184	0.936674	0.172348
8	-10.1638	0.249	0.953993	0.237544
8	-9.88277	0.228	0.947293	0.215983
8	-9.60531	0.25	0.952844	0.238211
8	-9.24689	0.285	0.962008	0.274172
8	-8.93257	0.229	0.94552	0.216524
8	-8.65748	0.19	0.934505	0.177556
8	-8.40948	0.245	0.949753	0.23269
8	-8.11773	0.16	0.92602	0.148163
8	-7.84638	0.134	0.918882	0.12313
8	-7.51227	0.151	0.923255	0.139412
8	-7.49285	0.16	0.925684	0.148109
8	-7.27263	0.162	0.926104	0.150029
8	-7.03283	0.168	0.927599	0.155837
8	-6.75856	0.133	0.918034	0.122099
8	-6.50106	0.127	0.916438	0.116388
8	-6.3021	0.072	0.902036	0.0649466
8	-6.13596	0.05	0.89639	0.0448195
8	-5.97256	0.067	0.900747	0.0603501
8	-5.81583	0.092	0.907225	0.0834647
8	-5.66025	0.116	0.913524	0.105969
8	-5.48206	0.066	0.90049	0.0594323
8	-5.3223	0.064	0.899976	0.0575984
8	-5.17085	0.097	0.90853	0.0881274
8	-5.00639	0.1	0.909315	0.0909315
8	-4.8394	0.069	0.901262	0.0621871
8	-4.68769	0.057	0.89818	0.0511963
8	-4.57768	0.068	0.901005	0.0612683
8	-4.46215	0.093	0.907486	0.0843962
8	-4.33789	0.068	0.901005	0.0612683
8	-4.23162	0.058	0.898436	0.0521093
8	-4.10574	0.065	0.900233	0.0585151
8	-4.00551	0.04	0.893845	0.0357538
8	-3.91347	0.049	0.896135	0.0439106
8	-3.77928	0.058	0.898436	0.0521093
8	-3.67305	0.057	0.89818	0.0511963
8	-3.58334	0.054	0.897412	0.0484603
8	-3.47674	0.053	0.897157	0.0475493
8	-3.34032	0.03	0.891313	0.0267394
8	-3.24408	0.044	0.894862	0.0393739
8	-3.14795	0.057	0.89818	0.0511963
8	-3.02659	0.042	0.894353	0.0375628
8	-2.94215	0.037	0.893084	0.0330441
8	-2.83652	0.051	0.896646	0.0457289
8	-2.72357	0.062	0.899462	0.0557666
8	-2.61676	0.071	0.901778	0.0640262
8	-2.50095	0.073	0.902294	0.0658675
8	-2.39613	0.064	0.899976	0.0575984
8	-2.26822	0.078	0.903587	0.0704798
8	-2.12161	0.062	0.899462	0.0557666
8	-2.03364	0.051	0.896646	0.0457289
8	-1.92473	0.039	0.893591	0.0348501
8	-1.836	0.033	0.892071	0.0294384
8	-1.72202	0.029	0.89106	0.0258407
8	-1.62234	0.03	0.891313	0.0267394
8	-1.51705	0.04	0.893845	0.0357538
8	-1.40807	0.04	0.893845	0.0357538
8	-1.27094	0.036	0.892831	0.0321419
8	-1.14717	0.039	0.893591	0.0348501
8	-1.02764	0.04	0.893845	0.0357538
8	-0.947498	0.031	0.891566	0.0276385
8	-0.851348	0.025	0.890051	0.0222513
8	-0.767992	0.026	0.890304	0.0231479
8	-0.549491	0.013	0.887037	0.0115315
8	-0.343232	0.013	0.887037	0.0115315
8	-0.171089	0.009	0.886036	0.00797433
8	0	0.005	0.885037	0.00442519
8	0.253378	0.009	0.886036	0.00797433
8	0.434173	0.004	0.884788	0.00353915
8	0.682213	0.005	0.885037	0.00442519
8	0.860418	0.005	0.885037	0.00442519
8	1.00908	0.008	0.885786	0.00708629
8	1.19914	0.009	0.886036	0.00797433
8	1.35548	0.013	0.887037	0.0115315
8	1.51859	0.017	0.88804	0.0150967
8	1.66359	0.005	0.885037	0.00442519
8	1.78784	0.008	0.885786	0.00708629
8	1.89431	0.006	0.885287	0.00531172
8	2.02304	0.009	0.886036	0.00797433
8	2.11882	0.012	0.886787	0.0106414
8	2.25341	0.012	0.886787	0.0106414
8	2.37541	0.01	0.886286	0.00886286
8	2.5204	0.009	0.886036	0.00797433
8	2.72734	0.014	0.887288	0.012422
8	2.84701	0.012	0.886787	0.0106414
8	2.97453	0.014	0.887288	0.012422
8	3.06621	0.019	0.888542	0.0168823
8	3.14958	0.028	0.890808	0.0249426
8	3.24297	0.04	0.893845	0.0357538
8	3.34072	0.045	0.895116	0.0402802
8	3.43528	0.096	0.908269	0.0871938
8	3.54324	0.095	0.908008	0.0862607
8	3.69235	0.065	0.900233	0.0585151
8	3.86883	0.073	0.902294	0.0658675
8	4.02738	0.072	0.902036	0.0649466
8	4.1581	0.082	0.904624	0.0741791
8	4.29406	0.06	0.898949	0.0539369
8	4.41024	0.051	0.896646	0.0457289
8	4.53703	0.053	0.897157	0.0475493
8	4.66449	0.075	0.902811	0.0677108
8	4.77897	0.043	0.894607	0.0384681
8	4.90071	0.058	0.898436	0.0521093
8	5.00882	0.063	0.899719	0.0566823
8	5.11145	0.069	0.901262	0.0621871
8	5.23366	0.104	0.910364	0.0946779
8	5.36842	0.094	0.907747	0.0853282
8	5.49727	0.08	0.904105	0.0723284
8	5.6242	0.059	0.898692	0.0530228
8	5.74369	0.078	0.903587	0.0704798
8	5.91958	0.056	0.897924	0.0502837
8	6.05846	0.065	0.900233	0.0585151
8	6.2014	0.073	0.902294	0.0658675
8	6.35389	0.061	0.899205	0.0548515
8	6.46645	0.067	0.900747	0.0603501
8	6.61626	0.084	0.905143	0.076032
8	6.7601	0.1	0.909315	0.0909315
8	7.12565	0.099	0.909054	0.0899963
8	7.29485	0.093	0.907486	0.0843962
8	7.44322	0.089	0.906443	0.0806734
8	7.62053	0.132	0.917768	0.121145
8	7.75124	0.153	0.923395	0.141279
8	7.92154	0.2	0.936227	0.187245
8	8.07366	0.203	0.937066	0.190224
8	8.25214	0.207	0.938267	0.194221
8	8.27168	0.197	0.935496	0.184293
8	8.55743	0.24	0.947683	0.227444
8	8.93497	0.253	0.951589	0.240752
8	9.25972	0.255	0.952339	0.242847
8	9.61415	0.209	0.939542	0.196364
8	10.0358	0.287	0.961992	0.276092
8	10.3337	0.251	0.951765	0.238893
8	10.6428	0.262	0.955369	0.250307
8	10.9292	0.257	0.954687	0.245354
8	11.28	0.31	0.971064	0.30103
8	11.681	0.354	0.985378	0.348824
8	12.0777	0.309	0.972878	0.300619
8	12.3646	0.248	0.95579	0.237036
8	12.6769	0.341	0.983994	0.335542
8	13.0133	0.369	0.993485	0.366596
8	13.367	0.311	0.972709	0.302512
8	13.7104	0.358	0.983016	0.35192
8	14.0157	0.369	0.982882	0.362683
8	14.3771	0.337	0.96914	0.3266
8	14.7298	0.414	0.988699	0.409322
8	15.1081	0.421	0.986534	0.415331
8	15.4962	0.4	0.975541	0.390216
8	15.8637	0.351	0.957753	0.336171
8	16.2276	0.438	0.987433	0.432496
8	16.5841	0.393	0.976919	0.383929
8	16.5852	0.374	0.971145	0.363208
8	16.987	0.329	0.961493	0.316331
8	17.4567	0.305	0.958817	0.292439
8	17.8775	0.282	0.956031	0.269601
8	18.2775	0.305	0.966406	0.294754
8	18.6782	0.288	0.961584	0.276936
8	19.0451	0.265	0.947709	0.251143
8	19.4448	0.276	0.943018	0.260273
8	19.8101	0.294	0.941012	0.276658
8	20.1617	0.306	0.937728	0.286945
8	20.5121	0.3	0.929329	0.278799
8	20.965	0.334	0.930017	0.310626
8	21.3313	0.311	0.918904	0.285779
8	21.7832	0.276	0.904018	0.249509
8	22.2112	0.374	0.926745	0.346603
8	22.707	0.421	0.934777	0.393541
8	23.2333	0.357	0.910048	0.324887
8	23.7198	0.421	0.922112	0.388209
8	24.2411	0.426	0.913451	0.38913
8	24.7973	0.415	0.899568	0.373321
8	25.3211	0.387	0.881694	0.341215
8	25.7734	0.41	0.879343	0.360531
8	26.2484	0.417	0.872097	0.363665
8	26.8388	0.469	0.87376	0.409793
8	27.3985	0.458	0.857932	0.392933
8	27.8688	0.477	0.852383	0.406587
8	28.3465	0.453	0.835056	0.378281
8	28.8358	0.536	0.845461	0.453167
9	-27.4202	0.547	0.709182	0.387923
9	-26.93	0.522	0.703183	0.367061
9	-26.5111	0.518	0.70223	0.363755
9	-26.0651	0.483	0.693968	0.335187
9	-25.663	0.471	0.691167	0.32554
9	-25.2611	0.468	0.690469	0.32314
9	-24.8586	0.431	0.681943	0.293918
9	-24.4855	0.419	0.678785	0.284411
9	-24.1277	0.415	0.676113	0.280587
9	-23.7398	0.384	0.667238	0.256219
9	-23.3958	0.368	0.661998	0.243615
9	-22.9861	0.343	0.654506	0.224496
9	-22.5692	0.31	0.645347	0.200057
9	-22.2256	0.321	0.646056	0.207384
9	-21.7875	0.277	0.634576	0.175777
9	-21.4949	0.322	0.642737	0.206961
9	-21.1444	0.347	0.646423	0.224309
9	-20.7249	0.311	0.63665	0.197998
9	-20.3596	0.347	0.640488	0.222249
9	-19.9428	0.339	0.633082	0.214615
9	-19.5409	0.359	0.631858	0.226837
9	-19.109	0.329	0.619588	0.203845
9	-18.7636	0.339	0.616957	0.209148
9	-18.3894	0.356	0.615395	0.219081
9	-18.0301	0.328	0.604639	0.198321
9	-17.6778	0.335	0.600556	0.201186
9	-17.3853	0.332	0.593072	0.1969
9	-17.0605	0.325	0.583991	0.189797
9	-16.7356	0.331	0.577554	0.19117
9	-16.3878	0.335	0.570165	0.191005
9	-16.0425	0.422	0.579609	0.244595
9	-15.6351	0.526	0.591424	0.311089
9	-15.1616	0.554	0.59204	0.32799
9	-14.7542	0.583	0.608018	0.354475
9	-14.3037	0.552	0.612056	0.337855
9	-13.9045	0.544	0.619838	0.337192
9	-13.4067	0.5	0.621931	0.310966
9	-12.8736	0.372	0.6071	0.225841
9	-12.4994	0.373	0.614815	0.229326
9	-12.092	0.373	0.616125	0.229815
9	-11.7692	0.419	0.626966	0.262699
9	-11.662	0.425	0.628096	0.266941
9	-11.2973	0.465	0.637991	0.296666
9	-10.9142	0.487	0.644107	0.31368
9	-10.4996	0.328	0.611272	0.200497
9	-10.1726	0.338	0.614402	0.207668
9	-9.75497	0.303	0.622492	0.188615
9	-9.39248	0.291	0.635318	0.184878
9	-9.10449	0.306	0.650748	0.199129
9	-8.80886	0.373	0.678201	0.252969
9	-8.44433	0.373	0.693523	0.258684
9	-7.94948	0.355	0.710845	0.25235
9	-7.59885	0.34	0.722293	0.24558
9	-7.24598	0.36	0.741806	0.26705
9	-6.81554	0.243	0.732265	0.177941
9	-6.38837	0.305	0.764868	0.233285
9	-6.00219	0.291	0.777827	0.226348
9	-5.5773	0.307	0.790628	0.242723
9	-5.21911	0.29	0.786406	0.228058
9	-4.84959	0.236	0.773228	0.182482
9	-4.48431	0.226	0.770825	0.174206
9	-4.14983	0.183	0.760624	0.139194
9	-3.9036	0.143	0.751316	0.107438
9	-3.69176	0.131	0.748557	0.0980609
9	-3.48107	0.107	0.743082	0.0795098
9	-3.26256	0.119	0.745812	0.0887517
9	-2.9782	0.083	0.737665	0.0612262
9	-2.81435	0.083	0.737665	0.0612262
9	-2.44562	0.084	0.73789	0.0619828
9	-2.21933	0.057	0.731861	0.0417161
9	-2.06731	0.036	0.727219	0.0261799
9	-1.87699	0.03	0.7259	0.021777
9	-1.56829	0.023	0.724366	0.0166604
9	-1.37832	0.014	0.7224	0.0101136
9	-1.14611	0.022	0.724147	0.0159312
9	-0.964885	0.025	0.724804	0.0181201
9	-0.679776	0.022	0.724147	0.0159312
9	-0.440658	0.014	0.7224	0.0101136
9	-0.215277	0.006	0.720658	0.00432395
9	0	0.006	0.720658	0.00432395
9	0.276826	0.006	0.720658	0.00432395
9	0.316904	0.008	0.721093	0.00576875
9	0.568096	0.009	0.721311	0.0064918
9	0.787275	0.016	0.722836	0.0115654
9	1.08741	0.01	0.721529	0.00721529
9	1.71184	0.017	0.723054	0.0122919
9	1.84656	0.036	0.727219	0.0261799
9	1.9851	0.028	0.725461	0.0203129
9	2.17573	0.038	0.727659	0.027651
9	2.44049	0.008	0.721093	0.00576875
9	2.67737	0.02	0.72371	0.0144742
9	2.84522	0.043	0.728762	0.0313367
9	3.04311	0.059	0.732305	0.043206
9	3.21937	0.076	0.736096	0.0559433
9	3.40143	0.076	0.736096	0.0559433
9	3.56271	0.087	0.738564	0.0642551
9	3.78017	0.146	0.752008	0.109793
9	3.95044	0.116	0.745128	0.0864349
9	4.14394	0.12	0.74604	0.0895248
9	4.424	0.171	0.757814	0.129586
9	4.62637	0.133	0.749016	0.0996191
9	4.80903	0.147	0.752239	0.110579
9	5.0356	0.185	0.761094	0.140802
9	5.21027	0.177	0.759217	0.134381
9	5.39228	0.161	0.755484	0.121633
9	5.59436	0.181	0.760155	0.137588
9	5.78587	0.227	0.771065	0.175032
9	5.9807	0.266	0.777418	0.206793
9	6.20106	0.255	0.765404	0.195178
9	6.42057	0.267	0.758963	0.202643
9	6.59423	0.22	0.740715	0.162957
9	6.80445	0.253	0.739818	0.187174
9	6.9843	0.247	0.731476	0.180675
9	7.17243	0.29	0.73392	0.212837
9	7.33314	0.258	0.71972	0.185688
9	7.54237	0.264	0.712252	0.188034
9	7.72473	0.294	0.711492	0.209179
9	7.92221	0.268	0.697239	0.18686
9	8.10589	0.233	0.681706	0.158838
9	8.43504	0.361	0.697136	0.251666
9	8.68418	0.322	0.677658	0.218206
9	8.92338	0.372	0.678961	0.252574
9	9.17452	0.387	0.671452	0.259852
9	9.45123	0.428	0.66859	0.286156
9	9.56024	0.431	0.667067	0.287506
9	9.9872	0.545	0.674721	0.367723
9	10.2922	0.456	0.641331	0.292447
9	10.725	0.554	0.660561	0.365951
9	11.0431	0.516	0.650876	0.335852
9	11.4432	0.51	0.648206	0.330585
9	11.7681	0.416	0.626516	0.260631
9	12.0821	0.404	0.622928	0.251663
9	12.3818	0.371	0.614963	0.228151
9	12.7187	0.407	0.619496	0.252135
9	13.0209	0.343	0.599327	0.205569
9	13.3943	0.386	0.599704	0.231486
9	13.7746	0.441	0.60248	0.265694
9	14.2217	0.442	0.592315	0.261803
9	14.4897	0.344	0.566136	0.194751
9	14.87	0.456	0.580197	0.26457
9	15.1705	0.43	0.567964	0.244224
9	15.5396	0.423	0.565807	0.239336
9	15.8866	0.393	0.568016	0.22323
9	16.2427	0.384	0.574662	0.22067
9	16.6008	0.513	0.610125	0.312994
9	16.9668	0.501	0.616475	0.308854
9	17.331	0.487	0.622178	0.303001
9	17.695	0.528	0.64006	0.337952
9	18.0775	0.501	0.640995	0.321139
9	18.4743	0.524	0.651785	0.341536
9	18.8654	0.548	0.66285	0.363242
9	19.4639	0.569	0.676343	0.384839
9	19.9293	0.538	0.675835	0.363599
9	20.3403	0.498	0.672478	0.334894
9	20.7908	0.488	0.675666	0.329725
9	21.2269	0.471	0.673977	0.317443
9	21.6591	0.494	0.681446	0.336634
9	22.1658	0.436	0.670729	0.292438
9	22.6417	0.452	0.67674	0.305886
9	23.0879	0.459	0.680579	0.312386
9	23.4897	0.47	0.685114	0.322004
9	23.9402	0.489	0.691815	0.338297
9	24.4228	0.445	0.68404	0.304398
10	-25.1168	0.365	0.613008	0.223748
10	-24.3418	0.292	0.597897	0.174586
10	-23.8393	0.292	0.597897	0.174586
10	-23.2784	0.328	0.605295	0.198537
10	-22.7609	0.299	0.600427	0.179528
10	-22.2195	0.272	0.598189	0.162707
10	-21.7365	0.312	0.609337	0.190113
10	-21.1962	0.329	0.616201	0.20273
10	-20.6482	0.354	0.624863	0.221202
10	-20.0309	0.32	0.621486	0.198876
10	-19.419	0.319	0.625034	0.199386
10	-18.8854	0.393	0.645158	0.253547
10	-18.3357	0.339	0.64517	0.218713
10	-17.8298	0.347	0.657757	0.228242
10	-17.263	0.236	0.645896	0.152432
10	-16.7289	0.288	0.668346	0.192484
10	-16.2358	0.31	0.683707	0.211949
10	-15.7381	0.328	0.69842	0.229082
10	-15.1813	0.322	0.706921	0.227629
10	-14.673	0.341	0.711808	0.242727
10	-14.2351	0.305	0.703987	0.214716
10	-14.0356	0.393	0.724439	0.284704
10	-13.6633	0.337	0.711711	0.239847
10	-13.2208	0.333	0.711236	0.236841
10	-12.7436	0.32	0.708726	0.226792
10	-12.3379	0.268	0.69733	0.186885
10	-11.8843	0.15	0.671954	0.100793
10	-11.5311	0.115	0.669001	0.0769351
10	-11.2292	0.089	0.667763	0.0594309
10	-10.9193	0.107	0.675923	0.0723237
10	-10.6183	0.091	0.676818	0.0615905
10	-10.3573	0.089	0.680141	0.0605325
10	-10.134	0.124	0.690871	0.085668
10	-9.88222	0.127	0.695125	0.0882809
10	-9.63198	0.115	0.696115	0.0800532
10	-9.33626	0.083	0.693405	0.0575527
10	-9.00428	0.104	0.702559	0.0730661
10	-8.6902	0.105	0.707405	0.0742775
10	-8.45955	0.082	0.706012	0.057893
10	-8.2185	0.063	0.705623	0.0444542
10	-7.99065	0.053	0.707018	0.037472
10	-7.8071	0.047	0.708512	0.0333001
10	-7.64439	0.067	0.715272	0.0479232
10	-7.46206	0.077	0.720226	0.0554574
10	-7.25131	0.071	0.722163	0.0512736
10	-7.05359	0.077	0.726488	0.0559396
10	-6.84208	0.093	0.73326	0.0681931
10	-6.65451	0.083	0.733811	0.0609063
10	-6.44818	0.062	0.732277	0.0454012
10	-6.24755	0.05	0.732742	0.0366371
10	-6.07422	0.053	0.736021	0.0390091
10	-5.87295	0.047	0.734686	0.0345303
10	-5.67632	0.056	0.736689	0.0412546
10	-5.43668	0.059	0.737359	0.0435042
10	-5.26406	0.029	0.730703	0.0211904
10	-5.11445	0.044	0.73402	0.0322969
10	-4.97276	0.039	0.732912	0.0285836
10	-4.82239	0.029	0.730703	0.0211904
10	-4.61473	0.024	0.729601	0.0175104
10	-4.47265	0.038	0.732691	0.0278422
10	-4.28874	0.032	0.731364	0.0234037
10	-4.16291	0.034	0.731806	0.0248814
10	-4.05195	0.026	0.730042	0.0189811
10	-3.90394	0.021	0.728942	0.0153078
10	-3.80236	0.021	0.728942	0.0153078
10	-3.68906	0.021	0.728942	0.0153078
10	-3.5832	0.019	0.728503	0.0138415
10	-3.4785	0.021	0.728942	0.0153078
10	-3.33891	0.026	0.730042	0.0189811
10	-3.24381	0.029	0.730703	0.0211904
10	-3.08184	0.021	0.728942	0.0153078
10	-2.98456	0.016	0.727844	0.0116455
10	-2.89045	0.015	0.727625	0.0109144
10	-2.7521	0.013	0.727187	0.00945343
10	-2.6393	0.01	0.72653	0.0072653
10	-2.49243	0.019	0.728503	0.0138415
10	-2.28826	0.011	0.726749	0.00799424
10	-2.15201	0.019	0.728503	0.0138415
10	-1.95883	0.024	0.729601	0.0175104
10	-1.72038	0.016	0.727844	0.0116455
10	-1.59305	0.014	0.727406	0.0101837
10	-1.50386	0.016	0.727844	0.0116455
10	-1.39885	0.021	0.728942	0.0153078
10	-1.21357	0.019	0.728503	0.0138415
10	-1.05009	0.025	0.729822	0.0182455
10	-0.864687	0.019	0.728503	0.0138415
10	-0.716811	0.019	0.728503	0.0138415
10	-0.585625	0.024	0.729601	0.0175104
10	-0.458729	0.024	0.729601	0.0175104
10	-0.319021	0.027	0.730262	0.0197171
10	-0.142687	0.027	0.730262	0.0197171
10	0	0.021	0.728942	0.0153078
10	0.132899	0.025	0.729822	0.0182455
10	0.287143	0.024	0.729601	0.0175104
10	0.475517	0.021	0.728942	0.0153078
10	0.603182	0.024	0.729601	0.0175104
10	0.752949	0.021	0.728942	0.0153078
10	0.934385	0.016	0.727844	0.0116455
10	1.08263	0.016	0.727844	0.0116455
10	1.2477	0.023	0.729382	0.0167758
10	1.57686	0.021	0.728942	0.0153078
10	1.69563	0.018	0.728283	0.0131091
10	1.84352	0.019	0.728503	0.0138415
10	1.9824	0.02	0.728722	0.0145744
10	2.15917	0.018	0.728283	0.0131091
10	2.49074	0.012	0.726968	0.00872362
10	2.63318	0.029	0.730703	0.0211904
10	2.7468	0.018	0.728283	0.0131091
10	2.91819	0.023	0.729382	0.0167758
10	3.07253	0.027	0.730262	0.0197171
10	3.21516	0.025	0.729822	0.0182455
10	3.3546	0.023	0.729382	0.0167758
10	3.5352	0.021	0.728942	0.0153078
10	3.65732	0.018	0.728283	0.0131091
10	3.76106	0.023	0.729382	0.0167758
10	3.90396	0.023	0.729382	0.0167758
10	4.03054	0.031	0.731144	0.0226655
10	4.19172	0.024	0.729601	0.0175104
10	4.3417	0.043	0.733798	0.0315533
10	4.4675	0.04	0.733133	0.0293253
10	4.6605	0.051	0.735576	0.0375144
10	4.82304	0.071	0.740046	0.0525432
10	5.02142	0.06	0.737582	0.0442549
10	5.21318	0.074	0.740719	0.0548132
10	5.44356	0.076	0.741169	0.0563289
10	5.65368	0.07	0.739821	0.0517875
10	5.84656	0.08	0.74207	0.0593656
10	6.04228	0.1	0.746596	0.0746596
10	6.2412	0.093	0.744141	0.0692051
10	6.45273	0.089	0.740077	0.0658669
10	6.62976	0.082	0.735769	0.0603331
10	6.81559	0.113	0.739796	0.083597
10	7.01385	0.13	0.740511	0.0962664
10	7.18948	0.14	0.73997	0.103596
10	7.40166	0.137	0.735885	0.100816
10	7.59511	0.13	0.7312	0.095056
10	7.81295	0.136	0.72906	0.0991521
10	7.99522	0.12	0.722633	0.086716
10	8.22991	0.1	0.714532	0.0714532
10	8.55238	0.118	0.713364	0.084177
10	8.77762	0.137	0.713967	0.0978135
10	8.99031	0.192	0.722955	0.138807
10	9.22846	0.195	0.720138	0.140427
10	9.47779	0.183	0.713814	0.130628
10	9.74094	0.213	0.716697	0.152656
10	9.99876	0.196	0.709126	0.138989
10	10.2431	0.204	0.707324	0.144294
10	10.4953	0.221	0.707405	0.156337
10	10.7346	0.214	0.702402	0.150314
10	11.0009	0.22	0.699815	0.153959
10	11.2583	0.233	0.698933	0.162851
10	11.5352	0.252	0.699162	0.176189
10	11.8284	0.219	0.687733	0.150614
10	12.1307	0.258	0.695325	0.179394
10	12.4335	0.22	0.686626	0.151058
10	12.7196	0.274	0.698344	0.191346
10	13.0298	0.306	0.705277	0.215815
10	13.3305	0.257	0.693932	0.178341
10	13.6136	0.241	0.690103	0.166315
10	13.896	0.265	0.695164	0.184218
10	14.164	0.22	0.684945	0.150688
10	14.3878	0.219	0.684505	0.149907
10	14.587	0.233	0.687593	0.160209
10	14.9137	0.254	0.691936	0.175752
10	15.3058	0.285	0.698499	0.199072
10	15.7006	0.274	0.689498	0.188922
10	16.1522	0.33	0.692694	0.228589
10	16.6136	0.342	0.685581	0.234469
10	17.0568	0.334	0.674293	0.225214
10	17.4596	0.223	0.641944	0.143154
10	17.8916	0.352	0.661533	0.232859
10	18.3093	0.331	0.648053	0.214506
10	18.7608	0.364	0.645871	0.235097
10	19.2449	0.334	0.630527	0.210596
10	19.6506	0.308	0.62254	0.191742
10	20.0602	0.311	0.620667	0.193027
10	20.4745	0.341	0.624471	0.212945
10	20.9379	0.362	0.62606	0.226634
10	21.3702	0.37	0.62509	0.231283
10	21.7912	0.398	0.628506	0.250145
10	22.1762	0.447	0.636731	0.284619
10	22.6277	0.42	0.628073	0.263791
10	23.0657	0.377	0.616168	0.232295
11	-27.0681	0.451	0.625942	0.2823
11	-26.4634	0.468	0.648517	0.303506
11	-25.625	0.492	0.679572	0.33435
11	-25.0445	0.503	0.691827	0.347989
11	-24.5144	0.461	0.690868	0.31849
11	-23.9761	0.355	0.675343	0.239747
11	-23.5354	0.312	0.672759	0.209901
11	-23.0338	0.318	0.681964	0.216865
11	-22.616	0.321	0.689266	0.221254
11	-22.1717	0.262	0.683011	0.178949
11	-21.705	0.382	0.717899	0.274237
11	-21.2945	0.368	0.721388	0.265471
11	-20.8982	0.332	0.719406	0.238843
11	-20.4756	0.349	0.730297	0.254874
11	-20.0085	0.282	0.722257	0.203676
11	-19.5792	0.316	0.730679	0.230895
11	-19.2225	0.354	0.737117	0.260939
11	-18.7997	0.291	0.719373	0.209338
11	-18.3688	0.238	0.70436	0.167638
11	-17.9644	0.213	0.696215	0.148294
11	-17.5957	0.266	0.706398	0.187902
11	-17.2654	0.283	0.713225	0.201843
11	-16.8975	0.205	0.699008	0.143297
11	-16.5299	0.223	0.706232	0.15749
11	-16.2199	0.214	0.706911	0.151279
11	-15.8618	0.224	0.712247	0.159543
11	-15.5557	0.213	0.712466	0.151755
11	-15.2598	0.193	0.709782	0.136988
11	-14.9418	0.25	0.721281	0.18032
11	-14.6383	0.294	0.730056	0.214637
11	-14.2936	0.302	0.730336	0.220561
11	-13.9623	0.335	0.736572	0.246752
11	-13.603	0.342	0.736558	0.251903
11	-13.2621	0.274	0.719048	0.197019
11	-12.9245	0.201	0.700978	0.140896
11	-9.90446	0.193	0.704379	0.135945
11	-9.58382	0.229	0.715256	0.163794
11	-9.20491	0.209	0.713398	0.1491
11	-8.88504	0.2	0.709959	0.141992
11	-8.49112	0.297	0.73035	0.216914
11	-8.09235	0.317	0.733217	0.23243
11	-7.72155	0.377	0.745809	0.28117
11	-7.35029	0.317	0.729748	0.23133
11	-7.05395	0.165	0.69396	0.114503
11	-6.702	0.295	0.721771	0.212923
11	-6.40409	0.293	0.72	0.21096
11	-6.10045	0.222	0.703871	0.156259
11	-5.69418	0.17	0.692372	0.117703
11	-5.37446	0.201	0.699197	0.140539
11	-5.05037	0.18	0.694564	0.125022
11	-4.62843	0.19	0.696765	0.132385
11	-4.33424	0.124	0.682408	0.0846186
11	-4.07751	0.082	0.673472	0.0552247
11	-3.73241	0.093	0.675798	0.0628492
11	-3.42739	0.105	0.678347	0.0712264
11	-3.18107	0.094	0.67601	0.0635449
11	-2.92287	0.045	0.665722	0.0299575
11	-2.67776	0.053	0.667388	0.0353716
11	-2.39254	0.057	0.668223	0.0380887
11	-2.11215	0.064	0.669688	0.04286
11	-1.75326	0.056	0.668014	0.0374088
11	-1.44194	0.057	0.668223	0.0380887
11	-1.0742	0.069	0.670736	0.0462808
11	-0.791336	0.074	0.671787	0.0497122
11	-0.318948	0.08	0.67305	0.053844
11	0	0.057	0.668223	0.0380887
11	0.815994	0.067	0.670317	0.0449112
11	1.47683	0.062	0.669269	0.0414947
11	1.78025	0.063	0.669478	0.0421771
11	2.27797	0.064	0.669688	0.04286
11	2.76914	0.076	0.672208	0.0510878
11	3.13004	0.091	0.675374	0.0614591
11	3.57264	0.11	0.679413	0.0747354
11	3.83669	0.092	0.675586	0.0621539
11	4.05249	0.104	0.678134	0.0705259
11	4.30123	0.104	0.678134	0.0705259
11	4.57197	0.146	0.68715	0.100324
11	4.97827	0.146	0.68715	0.100324
11	5.3646	0.175	0.693467	0.121357
11	5.77519	0.191	0.696985	0.133124
11	6.15697	0.217	0.702754	0.152498
11	6.49288	0.198	0.698532	0.138309
11	6.76558	0.266	0.713806	0.189872
11	7.10108	0.272	0.715176	0.194528
11	7.45269	0.332	0.729084	0.242056
11	8.0364	0.211	0.701417	0.147999
11	8.40825	0.354	0.734283	0.259936
11	8.79758	0.396	0.744361	0.294767
11	9.17557	0.406	0.748404	0.303852
11	9.55631	0.451	0.761371	0.343378
11	9.96144	0.373	0.744149	0.277567
11	10.4014	0.385	0.749196	0.288441
11	10.7793	0.24	0.716917	0.17206
11	11.2367	0.317	0.736616	0.233507
11	11.6487	0.267	0.726863	0.194073
11	12.0329	0.275	0.7254	0.199485
11	12.427	0.339	0.736891	0.249806
11	12.7729	0.369	0.740882	0.273385
11	13.1393	0.319	0.725676	0.231491
11	13.5292	0.322	0.722946	0.232789
11	13.9308	0.299	0.713929	0.213465
11	14.204	0.417	0.74263	0.309677
11	14.6217	0.407	0.743129	0.302453
11	15.0265	0.394	0.74285	0.292683
11	15.3598	0.433	0.754765	0.326813
11	20.3731	0.379	0.747342	0.283243
11	20.7286	0.258	0.720526	0.185896
11	21.1583	0.347	0.743158	0.257876
11	21.5285	0.261	0.724707	0.189148
11	21.9768	0.295	0.731072	0.215666
11	22.4072	0.342	0.738238	0.252477
11	22.8225	0.351	0.736626	0.258556
11	23.1944	0.314	0.724523	0.2275
11	23.5826	0.322	0.722945	0.232788
11	23.9395	0.311	0.717115	0.223023
11	24.3749	0.426	0.745663	0.317653
11	24.763	0.404	0.743064	0.300198
11	25.1811	0.391	0.742863	0.29046
11	25.6503	0.38	0.743492	0.282527
11	26.0673	0.369	0.743774	0.274453
11	26.4774	0.293	0.724081	0.212156
11	26.9039	0.292	0.717038	0.209375
11	27.2297	0.28	0.709031	0.198529
11	27.6204	0.224	0.690204	0.154606
11	27.9845	0.303	0.702033	0.212716
11	28.3764	0.295	0.693918	0.204706
11	28.7649	0.364	0.7034	0.256038
11	29.1655	0.409	0.707369	0.289314
11	29.6748	0.407	0.698745	0.284389
11	30.1671	0.403	0.689929	0.278042
11	30.6285	0.445	0.692016	0.307947
11	31.0424	0.498	0.69752	0.347365
11	31.5228	0.51	0.692287	0.353067
11	31.9842	0.503	0.682921	0.343509
11	32.4004	0.523	0.675819	0.353453
11	32.9051	0.533	0.662173	0.352938
11	33.4813	0.524	0.641882	0.336346
11	34.0002	0.489	0.617973	0.302189
11	34.5014	0.468	0.598019	0.279873
11	34.9386	0.496	0.602277	0.29873
11	35.3976	0.516	0.606552	0.312981
12	-33.3882	0.508	0.477792	0.242718
12	-32.6549	0.493	0.47497	0.23416
12	-31.9308	0.516	0.479302	0.24732
12	-31.2254	0.525	0.481006	0.252528
12	-30.4155	0.462	0.469182	0.216762
12	-29.7089	0.409	0.459414	0.1879
12	-28.867	0.434	0.453726	0.196917
12	-28.0486	0.621	0.425602	0.264299
12	-27.221	0.741	0.387275	0.286971
12	-26.4402	0.706	0.392827	0.277336
12	-25.6494	0.677	0.408333	0.276442
12	-24.8309	0.69	0.444993	0.307045
12	-24.0596	0.544	0.450148	0.24488
12	-23.2931	0.467	0.46859	0.218832
12	-22.6356	0.376	0.479407	0.180257
12	-22.0065	0.435	0.508646	0.221261
12	-21.4068	0.399	0.514074	0.205115
12	-20.7543	0.399	0.527544	0.21049
12	-20.105	0.367	0.534476	0.196153
12	-19.456	0.3	0.534418	0.160325
12	-18.8013	0.349	0.557648	0.194619
12	-18.1455	0.327	0.582653	0.190528
12	-17.4258	0.34	0.617462	0.209937
12	-16.6712	0.354	0.654233	0.231598
12	-15.9035	0.35	0.681919	0.238672
12	-15.1668	0.317	0.701809	0.222474
12	-14.565	0.249	0.70767	0.17621
12	-13.9888	0.282	0.734874	0.207234
12	-13.4038	0.331	0.766714	0.253782
12	-12.882	0.209	0.754882	0.15777
12	-12.3497	0.205	0.765414	0.15691
12	-12.3409	0.224	0.769955	0.17247
12	-11.8597	0.23	0.781858	0.179827
12	-11.5765	0.172	0.773834	0.133099
12	-11.2723	0.164	0.778489	0.127672
12	-10.9812	0.132	0.777151	0.102584
12	-10.6414	0.149	0.788467	0.117482
12	-10.2847	0.159	0.798552	0.12697
12	-9.96956	0.144	0.798292	0.114954
12	-9.67736	0.138	0.798093	0.110137
12	-9.36011	0.157	0.804067	0.126239
12	-9.02081	0.159	0.806015	0.128156
12	-8.73875	0.104	0.793934	0.0825691
12	-8.47165	0.127	0.80059	0.101675
12	-8.18005	0.093	0.793682	0.0738124
12	-7.94701	0.068	0.788752	0.0536351
12	-7.7163	0.061	0.788072	0.0480724
12	-7.60432	0.1	0.797464	0.0797464
12	-7.38919	0.163	0.80941	0.131934
12	-7.15077	0.132	0.798007	0.105337
12	-6.90934	0.117	0.79054	0.0924932
12	-6.69183	0.089	0.780479	0.0694626
12	-6.49993	0.088	0.777166	0.0683906
12	-6.3144	0.072	0.770474	0.0554741
12	-6.05365	0.082	0.768695	0.063033
12	-5.83878	0.065	0.761358	0.0494883
12	-5.68662	0.043	0.753972	0.0324208
12	-5.54156	0.032	0.749205	0.0239745
12	-5.36678	0.028	0.746193	0.0208934
12	-5.24215	0.03	0.746641	0.0223992
12	-5.0914	0.035	0.747761	0.0261716
12	-4.94585	0.03	0.746641	0.0223992
12	-4.8269	0.029	0.746417	0.0216461
12	-4.69961	0.02	0.744406	0.0148881
12	-4.56754	0.026	0.745746	0.0193894
12	-4.45352	0.02	0.744406	0.0148881
12	-4.35158	0.025	0.745522	0.0186381
12	-4.21113	0.027	0.745969	0.0201412
12	-4.04709	0.037	0.74821	0.0276838
12	-3.84715	0.019	0.744183	0.0141395
12	-3.57149	0.029	0.746417	0.0216461
12	-3.23938	0.026	0.745746	0.0193894
12	-3.05673	0.032	0.747089	0.0239068
12	-2.86618	0.029	0.746417	0.0216461
12	-2.66473	0.013	0.742848	0.00965702
12	-2.41296	0.016	0.743515	0.0118962
12	-2.22671	0.017	0.743738	0.0126435
12	-2.03011	0.013	0.742848	0.00965702
12	-1.82916	0.008	0.741737	0.0059339
12	-1.19062	0.011	0.742403	0.00816643
12	-0.889387	0.015	0.743292	0.0111494
12	-0.619911	0.012	0.742625	0.0089115
12	-0.330286	0.013	0.742848	0.00965702
12	0	0.014	0.74307	0.010403
12	0.196096	0.016	0.743515	0.0118962
12	0.513873	0.02	0.744406	0.0148881
12	0.805842	0.025	0.745522	0.0186381
12	1.01901	0.021	0.744629	0.0156372
12	1.17696	0.029	0.746417	0.0216461
12	1.36849	0.019	0.744183	0.0141395
12	1.52468	0.024	0.745299	0.0178872
12	1.86474	0.021	0.744629	0.0156372
12	2.08133	0.019	0.744183	0.0141395
12	2.34621	0.01	0.742181	0.00742181
12	2.6156	0.021	0.744629	0.0156372
12	2.8994	0.022	0.744852	0.0163867
12	3.16092	0.021	0.744629	0.0156372
12	3.45788	0.019	0.744183	0.0141395
12	3.64467	0.024	0.745299	0.0178872
12	3.90509	0.022	0.744852	0.0163867
12	4.25508	0.019	0.744183	0.0141395
12	4.39109	0.024	0.745299	0.0178872
12	4.58442	0.028	0.746193	0.0208934
12	4.68879	0.045	0.75001	0.0337505
12	4.81901	0.043	0.74956	0.0322311
12	4.98704	0.045	0.75001	0.0337505
12	5.16076	0.056	0.752496	0.0421398
12	5.34042	0.047	0.750461	0.0352717
12	5.52192	0.023	0.747932	0.0172024
12	5.7008	0.023	0.750747	0.0172672
12	5.87011	0.11	0.773307	0.0850637
12	6.12052	0.08	0.770335	0.0616268
12	6.34219	0.075	0.772696	0.0579522
12	6.54539	0.048	0.7697	0.0369456
12	6.72325	0.047	0.772281	0.0362972
12	6.93265	0.063	0.779306	0.0490963
12	7.18418	0.101	0.792281	0.0800203
12	7.45327	0.14	0.80602	0.112843
12	7.74643	0.101	0.797058	0.0805028
12	8.06303	0.102	0.795954	0.0811873
12	8.3095	0.095	0.79324	0.0753578
12	8.62498	0.118	0.797396	0.0940928
12	8.9975	0.174	0.809418	0.140839
12	9.33918	0.291	0.837613	0.243745
12	9.70467	0.298	0.837819	0.24967
12	10.0299	0.255	0.825256	0.21044
12	10.3856	0.277	0.824008	0.22825
12	10.7913	0.302	0.821403	0.248064
12	11.1738	0.219	0.79221	0.173494
12	11.5205	0.233	0.788229	0.183657
12	11.9091	0.276	0.790421	0.218156
12	12.2727	0.202	0.764607	0.154451
12	12.6469	0.275	0.774032	0.212859
12	12.6557	0.327	0.78686	0.257303
12	13.1867	0.358	0.778435	0.27868
12	13.6995	0.246	0.733898	0.180539
12	14.1628	0.304	0.731699	0.222437
12	14.7731	0.262	0.701354	0.183755
12	15.3873	0.4	0.71072	0.284288
12	15.9413	0.286	0.664351	0.190004
12	16.4895	0.37	0.662666	0.245186
12	16.9818	0.397	0.647706	0.257139
12	17.5755	0.329	0.606047	0.199389
12	18.1825	0.4	0.593083	0.237233
12	18.8235	0.459	0.577687	0.265158
12	19.3921	0.327	0.539796	0.176513
12	20.0334	0.335	0.528675	0.177106
12	20.5762	0.324	0.515751	0.167103
12	21.0999	0.344	0.508983	0.17509
12	21.6079	0.346	0.498969	0.172643
12	22.322	0.431	0.500392	0.215669
12	22.9666	0.386	0.465461	0.179668
12	23.683	0.414	0.440698	0.182449
12	24.4262	0.568	0.438624	0.249138
12	25.168	0.627	0.418709	0.26253
12	25.9282	0.655	0.392031	0.256781
12	26.6735	0.731	0.393523	0.287665
12	27.4074	0.735	0.398344	0.292783
12	28.143	0.581	0.427062	0.248123
12	28.8201	0.399	0.444579	0.177387
12	29.5331	0.485	0.473471	0.229634
12	30.2056	0.558	0.487297	0.271911
12	30.9612	0.654	0.506003	0.330926
12	31.7731	0.687	0.512582	0.352144
12	32.5661	0.558	0.487297	0.271911
12	33.3321	0.621	0.499502	0.310191
12	34.0993	0.657	0.506598	0.332835
12	34.8433	0.68	0.51118	0.347603
12	35.5829	0.603	0.495988	0.299081
13	-18.5875	0.263	0.736948	0.193817
13	-18.2293	0.316	0.747605	0.236243
13	-17.8477	0.241	0.728043	0.175458
13	-17.467	0.299	0.739579	0.221134
13	-17.0373	0.335	0.745874	0.249868
13	-16.5755	0.299	0.734924	0.219742
13	-16.1475	0.32	0.737787	0.236092
13	-15.7044	0.32	0.750228	0.240073
13	-15.214	0.325	0.765267	0.248712
13	-14.6659	0.296	0.773626	0.228993
13	-14.2295	0.257	0.776313	0.199512
13	-13.8433	0.237	0.782116	0.185361
13	-13.4539	0.198	0.777076	0.153861
13	-13.0859	0.191	0.777528	0.148508
[truncated: 502 more rows]
