# Supplementary material for: The brown algal mode of tip growth: Keeping stress under control
Source: PLoS Biol. 2019 Jan 14;17(1):e2005258. doi: 10.1371/journal.pbio.2005258 (PMC6347293; doi:10.1371/journal.pbio.2005258)
Supplement: S6 Data — (XLSX) [file pbio.2005258.s020.xlsx]

## Sheet: EctAuxin_growth
S6 Data: Relative growth rate in different concentrations of Auxin (IAA)
Condition	Relative Growth Rate
Control	1.34851
Control	0.935618
Control	1.41776
Control	1.46429
Control	0.498596
Control	1.26475
Control	1.03085
Control	1.0438
Control	0.6003
Control	1.15133
IAA 1µM	2.63272
IAA 1µM	1.32066
IAA 1µM	3.64296
IAA 1µM	1.6371
IAA 1µM	1.95724
IAA 1µM	1.22577
IAA 1µM	2.78658
IAA 1µM	2.33393
IAA 1µM	1.35883
IAA 1µM	1.66733
IAA 10µM	2.93617
IAA 10µM	3.50016
IAA 10µM	3.20084
IAA 10µM	1.17485
IAA 10µM	2.03161
IAA 10µM	3.32811
IAA 10µM	4.26048
IAA 10µM	4.28642
IAA 10µM	3.62195
IAA 10µM	2.71736
IAA 50µM	2.75628
IAA 50µM	2.40444
IAA 50µM	4.34272
IAA 50µM	3.5228
IAA 50µM	2.37449
IAA 50µM	2.67665
IAA 50µM	4.55036
IAA 50µM	4.28461
IAA 50µM	3.97268
IAA 50µM	2.60907
