# Supplementary material for: The brown algal mode of tip growth: Keeping stress under control
Source: PLoS Biol. 2019 Jan 14;17(1):e2005258. doi: 10.1371/journal.pbio.2005258 (PMC6347293; doi:10.1371/journal.pbio.2005258)
Supplement: S7 Data — x = coefficient of volume variation after plasmolysis (ce = 1100 → 2660 mOsm.L-1) ci = internal osmolarity (mOsm.L-1) after volume variation ce = external osmolarity (mOsm.L-1) cpl = ce for which 50% of the cells are plasmolysed. Considered to be = ci if the cell variation is not taken into account Δc = difference between internal and external osmolarities (mOsm.L-1) T = turgor (MPa). (XLSX) [file pbio.2005258.s021.xlsx]

## Sheet: Turgor_Auxin
S7 Data: Measurement of turgor in the Ectocarpus apical cell treated with auxin IAA (similarly as in S2 Data)
x = coefficient of volume variation after plasmolysis (ce = 1100 → 2660 mOsm.L-1)
ci = internal osmolarity (mOsm.L-1) after volume variation
ce = external osmolarity (mOsm.L-1)
cpl = ce for which 50 % of the cells are plasmolysed. Considered to be = ci if the cell variation is not taken into account
Δc = difference between internal and external osmolarities (mOsm.L-1)
T = turgor (MPa)
Replicate	Condition	ce in culture (mOsm.L-1)	Cell type	Before correction				After correction
				cpl (mOsm.L-1)	Δc (mOsm.L-1)	T (MPa)		shrinking factor	Ci (mOsm.L-1)	Δc (mOsm.L-1)	T (MPa)
1	IAA 1µM	1025	A	1663	638	1.5561		0.655	1089.27	64.265	0.156744
2	IAA 1µM	1025	A	1700	675	1.64634		0.655	1113.5	88.5	0.215854
			Mean	1681.5	656.5	1.60122			1101.38	76.3825	0.186299
			S.D.	26.163	26.163	0.0638121			17.1367	17.1367	0.0417969
Control	NaOH 2µM	1025	A	2015	990	2.41463		0.658	1325.87	300.87	0.733829
