# Supplementary material for: The brown algal mode of tip growth: Keeping stress under control
Source: PLoS Biol. 2019 Jan 14;17(1):e2005258. doi: 10.1371/journal.pbio.2005258 (PMC6347293; doi:10.1371/journal.pbio.2005258)
Supplement: S8 Data — (XLSX) [file pbio.2005258.s022.xlsx]

## Sheet: SynthRate
S8 Data: FRAP recovery rate at t=0
Zone	Normalised dI/dt
C	0.295455
D	0.294408
E	0.179537
C	0.218764
D	0.288448
D	0.254794
E	0.252236
A	0.0292742
C	0.242211
D	0.206997
E	0.327475
B	0.0237463
A	0.134013
B	0.143726
C	0.363484
E	0.0454655
A	0.101429
B	0.141788
C	0.237798
D	0.292977
E	0.318919
A	0.159665
B	0.274154
E	0.326328
A	0.0501016
B	0.0669716
A	0.0474633
C	0.0931241
D	0.143979
E	0.036324
B	0.0612649
D	0.079984
D	0.146581
E	0.0777514
A	0.0286164
B	0.0415767
C	0.188555
A	0.0436621
A	0.0542403
D	0.0572583
E	0.152932
B	0.0616035
C	0.18652
B	0.092268
C	0.12783
