# Supplementary material for: The brown algal mode of tip growth: Keeping stress under control
Source: PLoS Biol. 2019 Jan 14;17(1):e2005258. doi: 10.1371/journal.pbio.2005258 (PMC6347293; doi:10.1371/journal.pbio.2005258)
Supplement: S9 Data — (XLSX) [file pbio.2005258.s023.xlsx]

## Sheet: AllsKs
S9 Data: Cell wall curvature
Cell	s (µm)	κs (µm-1)
01	-33.4086	0.340181
01	-33.1565	0.291767
01	-32.9086	0.230518
01	-32.6632	0.16185
01	-32.4194	0.0892611
01	-32.177	0.0143208
01	-31.9358	-0.0626219
01	-31.6959	-0.141406
01	-31.457	-0.219367
01	-31.2185	-0.232381
01	-30.9792	-0.158707
01	-30.7383	-0.0802649
01	-30.4957	-0.0044567
01	-30.2512	0.0646521
01	-30.005	0.06813
01	-29.7575	0.0208653
01	-29.5097	-0.0273251
01	-29.2628	-0.0768
01	-29.0178	-0.120523
01	-28.7753	-0.122343
01	-28.535	-0.109304
01	-28.2964	-0.0949251
01	-28.0591	-0.0795102
01	-27.8225	-0.0633379
01	-27.5865	-0.0466578
01	-27.3506	-0.0296894
01	-27.1146	-0.0126256
01	-26.8782	0.00176275
01	-26.6414	0.00708129
01	-26.4044	0.010494
01	-26.1676	0.0139981
01	-25.9315	0.0184137
01	-25.6965	0.033269
01	-25.4622	0.0554355
01	-25.2281	0.0771837
01	-24.9934	0.0976908
01	-24.7574	0.108309
01	-24.5194	0.0986545
01	-24.2795	0.0867421
01	-24.0379	0.0755166
01	-23.7946	0.064913
01	-23.55	0.0548545
01	-23.3042	0.0452567
01	-23.0576	0.0360306
01	-22.8103	0.0270841
01	-22.5628	0.01772
01	-22.3154	0.00188531
01	-22.0683	-0.0181118
01	-21.822	-0.0386146
01	-21.5769	-0.0598587
01	-21.3334	-0.0821162
01	-21.0917	-0.105613
01	-20.8521	-0.130495
01	-20.6147	-0.156775
01	-20.3795	-0.182517
01	-20.1464	-0.164659
01	-19.9145	-0.0982363
01	-19.6827	-0.0278059
01	-19.4502	0.0419935
01	-19.2163	0.0969323
01	-18.9803	0.101611
01	-18.7425	0.0952089
01	-18.5035	0.089954
01	-18.264	0.0857195
01	-18.0244	0.0820903
01	-17.7849	0.0782701
01	-17.5451	0.0741107
01	-17.3048	0.06967
01	-17.0637	0.0650081
01	-16.8214	0.060184
01	-16.5778	0.0552543
01	-16.3326	0.0502724
01	-16.0856	0.0447986
01	-15.8365	0.0214898
01	-15.5859	-0.0238395
01	-15.3351	-0.0710883
01	-15.0856	-0.121077
01	-14.8387	-0.174796
01	-14.5952	-0.19077
01	-14.3549	-0.149432
01	-14.1167	-0.0999733
01	-13.8798	-0.0478873
01	-13.6433	-0.00223713
01	-13.4068	0.00540861
01	-13.1702	0.00100964
01	-12.9335	-0.00338784
01	-12.6969	-0.00778775
01	-12.4602	-0.0121985
01	-12.2237	-0.0166282
01	-11.9873	-0.0210844
01	-11.7511	-0.0255737
01	-11.5152	-0.0266448
01	-11.2794	-0.0155595
01	-11.0438	-0.00174883
01	-10.8083	0.0120737
01	-10.5726	0.0258494
01	-10.3368	0.0395143
01	-10.1006	0.0529934
01	-9.86396	0.0661959
01	-9.62665	0.0789535
01	-9.38848	0.0827979
01	-9.14929	0.0693629
01	-8.90916	0.0542419
01	-8.66823	0.0395187
01	-8.42668	0.0251081
01	-8.18472	0.0109079
01	-7.94255	-0.00319416
01	-7.7004	-0.017314
01	-7.4585	-0.0315616
01	-7.21705	-0.0383805
01	-6.97617	-0.0220342
01	-6.73574	-0.00109546
01	-6.49563	0.0199824
01	-6.25568	0.0410849
01	-6.01576	0.0620735
01	-5.77565	0.0827643
01	-5.53511	0.102909
01	-5.29382	0.12218
01	-5.05139	0.140229
01	-4.80754	0.158232
01	-4.56306	0.178623
01	-4.31893	0.202107
01	-4.07594	0.228987
01	-3.83471	0.259355
01	-3.59558	0.292917
01	-3.3586	0.32876
01	-3.12348	0.365092
01	-2.88952	0.38868
01	-2.65566	0.375627
01	-2.42099	0.354482
01	-2.18492	0.333454
01	-1.94708	0.31372
01	-1.70731	0.296061
01	-1.46562	0.280943
01	-1.22217	0.269029
01	-0.977284	0.266208
01	-0.731696	0.272498
01	-0.48639	0.284331
01	-0.242247	0.301652
01	0	0.324482
01	0.239819	0.352649
01	0.476938	0.385521
01	0.711415	0.421658
01	0.943705	0.452355
01	1.1748	0.434841
01	1.4064	0.39118
01	1.6399	0.344862
01	1.87612	0.299906
01	2.11537	0.258548
01	2.35751	0.221702
01	2.60208	0.189423
01	2.84829	0.164467
01	3.09523	0.158025
01	3.34227	0.158019
01	3.5889	0.159573
01	3.83461	0.162727
01	4.0789	0.167555
01	4.32129	0.17417
01	4.5613	0.182061
01	4.79854	0.178532
01	5.0333	0.161691
01	5.26635	0.141936
01	5.49838	0.120356
01	5.72994	0.0975821
01	5.96149	0.0741461
01	6.1934	0.0504735
01	6.42598	0.0269397
01	6.6595	0.00961096
01	6.89404	0.00415075
01	7.12939	0.000148243
01	7.36532	-0.00380542
01	7.60157	-0.00774741
01	7.8379	-0.0117143
01	8.07408	-0.0157425
01	8.30986	-0.019869
01	8.545	-0.02367
01	8.77929	-0.0212267
01	9.01273	-0.0140603
01	9.24549	-0.00664321
01	9.47773	0.000875753
01	9.70961	0.00844973
01	9.94131	0.0160307
01	10.173	0.0235693
01	10.4048	0.0310011
01	10.6369	0.0353902
01	10.8695	0.0331743
01	11.1026	0.0300948
01	11.3361	0.027053
01	11.57	0.0240479
01	11.8044	0.0210779
01	12.0391	0.0181411
01	12.2742	0.015235
01	12.5097	0.0126886
01	12.7455	0.014395
01	12.9815	0.0190077
01	13.2179	0.0236459
01	13.4547	0.0282488
01	13.6917	0.0328128
01	13.9291	0.0373327
01	14.1669	0.0418018
01	14.4051	0.0462115
01	14.6437	0.0499327
01	14.8829	0.0472009
01	15.1225	0.0407629
01	15.3624	0.0343915
01	15.6026	0.0281171
01	15.843	0.0219169
01	16.0835	0.015766
01	16.3238	0.0096377
01	16.5639	0.00350368
01	16.8038	-0.00254363
01	17.0431	-0.00699879
01	17.282	-0.0103001
01	17.5206	-0.0135832
01	17.7589	-0.0168615
01	17.997	-0.0201223
01	18.2351	-0.0233525
01	18.4733	-0.0265387
01	18.7116	-0.029667
01	18.9502	-0.032671
01	19.1891	-0.0325046
01	19.4285	-0.0275995
01	19.6681	-0.0223842
01	19.9078	-0.0172403
01	20.1474	-0.0121371
01	20.3868	-0.00704308
01	20.6257	-0.00192547
01	20.8641	0.00324935
01	21.1018	0.00858185
01	21.3385	0.0159078
01	21.5743	0.0254524
01	21.8094	0.0351655
01	22.044	0.0448523
01	22.2783	0.0544199
01	22.5125	0.0637667
01	22.747	0.072782
01	22.982	0.0813483
01	23.2178	0.0885537
01	23.4548	0.0853144
01	23.6931	0.0753962
01	23.9326	0.0656866
01	24.1733	0.0563097
01	24.4151	0.0472427
01	24.6578	0.0384532
01	24.9014	0.0299023
01	25.1457	0.0215462
01	25.3905	0.0133087
01	25.6357	0.00160666
01	25.881	-0.0170589
01	26.1257	-0.0369407
01	26.3691	-0.0577202
01	26.6107	-0.0791376
01	26.8499	-0.0681039
01	27.0869	-0.0087307
01	27.323	0.0337868
01	27.5594	0.0292132
01	27.7973	0.019165
01	28.0377	0.012792
01	28.2804	0.00765291
01	28.5251	0.0027655
01	28.7713	-0.00195499
01	29.0186	-0.00658628
01	29.2665	-0.0112017
01	29.5147	-0.0158726
01	29.7626	-0.0206705
01	30.01	-0.0256367
01	30.2563	-0.0295556
01	30.5014	-0.0318914
01	30.7453	-0.0341367
01	30.9881	-0.0363984
01	31.2298	-0.0386702
01	31.4705	-0.0409451
01	31.7102	-0.0432157
01	31.9491	-0.0454736
01	32.1873	-0.0476824
01	32.4248	-0.0436076
01	32.6617	-0.0252083
01	32.8986	-0.00467396
01	33.1358	0.0157445
01	33.3738	0.03572
01	33.6131	0.0549271
01	33.8539	0.0730357
01	34.097	0.0897103
01	34.3429	0.104617
02	-30.4382	-0.0528317
02	-30.2235	-0.0508293
02	-30.0092	-0.0487605
02	-29.7955	-0.0466313
02	-29.5822	-0.0444473
02	-29.3692	-0.042214
02	-29.1566	-0.0399363
02	-28.9443	-0.0376192
02	-28.7323	-0.035267
02	-28.5205	-0.032884
02	-28.3089	-0.0304739
02	-28.0975	-0.0280402
02	-27.8862	-0.0255861
02	-27.6751	-0.0231145
02	-27.4642	-0.0206281
02	-27.2533	-0.0181291
02	-27.0425	-0.0156196
02	-26.8318	-0.0131016
02	-26.6212	-0.0105768
02	-26.4106	-0.00804663
02	-26.2	-0.00551262
02	-25.9895	-0.00297606
02	-25.7789	-0.000438212
02	-25.5684	0.00209971
02	-25.3579	0.0046365
02	-25.1473	0.00717091
02	-24.9367	0.00970165
02	-24.726	0.0122273
02	-24.5153	0.0147465
02	-24.3046	0.0172574
02	-24.0937	0.0197583
02	-23.8827	0.0222471
02	-23.6716	0.0247217
02	-23.4604	0.0271794
02	-23.249	0.0296175
02	-23.0374	0.032033
02	-22.8256	0.0331272
02	-22.6136	0.0291719
02	-22.4014	0.0240241
02	-22.189	0.0189129
02	-21.9765	0.0138316
02	-21.7639	0.00877277
02	-21.5511	0.0037284
02	-21.3384	-0.00131006
02	-21.1257	-0.00635128
02	-20.913	-0.0114039
02	-20.7005	-0.0164762
02	-20.488	-0.021576
02	-20.2758	-0.0267104
02	-20.0637	-0.0318854
02	-19.8519	-0.0371056
02	-19.6403	-0.0423742
02	-19.429	-0.0476923
02	-19.218	-0.0530587
02	-19.0072	-0.0581082
02	-18.7968	-0.0570558
02	-18.5866	-0.0508374
02	-18.3766	-0.0443894
02	-18.1667	-0.0378861
02	-17.957	-0.0313427
02	-17.7473	-0.0247714
02	-17.5377	-0.0181819
02	-17.328	-0.0115816
02	-17.1184	-0.00497663
02	-16.9088	0.00162815
02	-16.6992	0.00822813
02	-16.4895	0.0148186
02	-16.2797	0.0213943
02	-16.0699	0.0279484
02	-15.86	0.0344727
02	-15.6499	0.0409563
02	-15.4397	0.047386
02	-15.2292	0.0537448
02	-15.0185	0.0596526
02	-14.8074	0.061157
02	-14.596	0.0597971
02	-14.3843	0.0583932
02	-14.1721	0.0569983
02	-13.9595	0.0556143
02	-13.7466	0.0542431
02	-13.5332	0.0528862
02	-13.3194	0.051545
02	-13.1052	0.0502208
02	-12.8906	0.0489145
02	-12.6756	0.0476271
02	-12.4601	0.0463592
02	-12.2443	0.0451114
02	-12.028	0.0438842
02	-11.8113	0.0426778
02	-11.5943	0.0414924
02	-11.3769	0.0403282
02	-11.1591	0.0383489
02	-10.9409	0.0261191
02	-10.7226	0.00708252
02	-10.5044	-0.0120902
02	-10.2865	-0.0314881
02	-10.0693	-0.0513274
02	-9.85296	-0.0718092
02	-9.63776	-0.0931057
02	-9.42385	-0.11534
02	-9.21136	-0.134389
02	-9.00028	-0.130853
02	-8.79023	-0.118452
02	-8.58077	-0.104979
02	-8.37151	-0.0907313
02	-8.16207	-0.0759809
02	-7.95214	-0.0609749
02	-7.74142	-0.0459301
02	-7.52966	-0.0310332
02	-7.31659	-0.0161445
02	-7.10204	0.000377644
02	-6.88626	0.0173455
02	-6.66968	0.0341392
02	-6.45272	0.051045
02	-6.23578	0.0683312
02	-6.01924	0.0862434
02	-5.80345	0.104999
02	-5.58868	0.124775
02	-5.37518	0.145695
02	-5.16312	0.167797
02	-4.95258	0.191004
02	-4.74354	0.215079
02	-4.5359	0.239583
02	-4.32938	0.263835
02	-4.12362	0.286893
02	-3.91806	0.307585
02	-3.71201	0.324589
02	-3.5046	0.336342
02	-3.29482	0.33228
02	-3.08207	0.314259
02	-2.8666	0.299329
02	-2.64877	0.288464
02	-2.42899	0.281431
02	-2.20775	0.278022
02	-1.9855	0.278063
02	-1.76271	0.281419
02	-1.53983	0.287972
02	-1.31723	0.297601
02	-1.09525	0.307323
02	-0.874079	0.30723
02	-0.653831	0.3058
02	-0.434629	0.306513
02	-0.216628	0.309556
02	0	0.315075
02	0.215087	0.323173
02	0.428487	0.333896
02	0.640097	0.347206
02	0.849872	0.36167
02	1.0579	0.362621
02	1.26476	0.351544
02	1.47124	0.337151
02	1.67801	0.320636
02	1.88558	0.302986
02	2.09436	0.285039
02	2.30462	0.267457
02	2.51654	0.250724
02	2.73019	0.235168
02	2.94555	0.220991
02	3.16254	0.208301
02	3.38099	0.197137
02	3.60068	0.187498
02	3.82135	0.179361
02	4.04269	0.172692
02	4.26433	0.16746
02	4.4859	0.163645
02	4.70699	0.161246
02	4.92719	0.160283
02	5.14603	0.160798
02	5.36308	0.159046
02	5.5781	0.147732
02	5.79144	0.133525
02	6.00347	0.118104
02	6.21449	0.101749
02	6.42475	0.0847011
02	6.63445	0.0671568
02	6.84374	0.0492716
02	7.05275	0.031163
02	7.26157	0.0130358
02	7.4703	0.0022954
02	7.67898	0.00338251
02	7.88765	0.00552101
02	8.09635	0.00765501
02	8.30509	0.00978158
02	8.51393	0.0118977
02	8.72289	0.0140004
02	8.93199	0.0160865
02	9.14129	0.0181528
02	9.3508	0.0191478
02	9.56056	0.0162694
02	9.77056	0.0125235
02	9.98076	0.00880224
02	10.1911	0.0051014
02	10.4017	0.00141658
02	10.6123	-0.00225667
02	10.8231	-0.00592285
02	11.0339	-0.00958634
02	11.2448	-0.0132513
02	11.4556	-0.0169218
02	11.6665	-0.0206014
02	11.8773	-0.0242933
02	12.0881	-0.028
02	12.2988	-0.0317236
02	12.5094	-0.0354653
02	12.7198	-0.0392254
02	12.9302	-0.0430035
02	13.1405	-0.0467967
02	13.3506	-0.0483813
02	13.5607	-0.043062
02	13.7706	-0.0363813
02	13.9805	-0.0296803
02	14.1903	-0.0229659
02	14.4001	-0.0162427
02	14.6099	-0.00951288
02	14.8196	-0.00277744
02	15.0293	0.00396359
02	15.2389	0.0107104
02	15.4486	0.0174629
02	15.6582	0.0242199
02	15.8677	0.0309788
02	16.0772	0.0377346
02	16.2868	0.0444797
02	16.4963	0.051203
02	16.7059	0.0578896
02	16.9156	0.06452
02	17.1254	0.0710699
02	17.3354	0.0766239
02	17.5457	0.0741831
02	17.7564	0.0676057
02	17.9673	0.0610421
02	18.1786	0.0545407
02	18.3903	0.0481081
02	18.6022	0.0417462
02	18.8145	0.0354532
02	19.027	0.0292243
02	19.2398	0.0230519
02	19.4527	0.0169264
02	19.6658	0.0108365
02	19.879	0.00477012
02	20.0922	-0.00128591
02	20.3054	-0.00734487
02	20.5186	-0.01342
02	20.7316	-0.0195241
02	20.9445	-0.0256689
02	21.1571	-0.0316751
02	21.3696	-0.0337228
02	21.5817	-0.0319552
02	21.7937	-0.0300129
02	22.0054	-0.0280494
02	22.2169	-0.0260672
02	22.4283	-0.0240684
02	22.6396	-0.0220552
02	22.8507	-0.0200295
02	23.0617	-0.0179929
02	23.2726	-0.0159471
02	23.4835	-0.0138935
02	23.6942	-0.0118334
02	23.905	-0.00976801
02	24.1156	-0.00769848
02	24.3263	-0.00562584
02	24.5369	-0.00355103
02	24.7475	-0.001475
02	24.9581	0.000601362
02	25.1687	0.00213652
02	25.3794	0.00128088
02	25.59	-0.000234706
02	25.8007	-0.00175013
02	26.0113	-0.00326579
02	26.222	-0.00478213
02	26.4326	-0.00629955
02	26.6432	-0.00781844
02	26.8538	-0.00933916
02	27.0644	-0.010862
02	27.2749	-0.0123873
02	27.4854	-0.0139153
02	27.6958	-0.0154461
02	27.9062	-0.0169799
02	28.1165	-0.0185167
02	28.3268	-0.0200565
02	28.537	-0.0215991
02	28.7471	-0.0231443
02	28.9572	-0.0246919
02	29.1673	-0.0262413
02	29.3773	-0.0277921
02	29.5872	-0.0293436
02	29.7971	-0.0308949
02	30.007	-0.0324451
02	30.2168	-0.0339932
02	30.4266	-0.0355378
02	30.6364	-0.0370776
02	30.8461	-0.0386111
02	31.0559	-0.0401364
02	31.2657	-0.0416518
02	31.4756	-0.043155
02	31.6855	-0.044644
02	31.8955	-0.0461161
02	32.1056	-0.0475689
02	32.3158	-0.0489997
02	32.5262	-0.0504054
02	32.7368	-0.051783
02	32.9475	-0.0531294
03	-35.4216	-0.0906215
03	-35.1798	-0.0701676
03	-34.9366	-0.0505431
03	-34.6926	-0.0315583
03	-34.4479	-0.0129902
03	-34.2029	0.00540288
03	-33.9581	0.0238692
03	-33.7137	0.0426544
03	-33.4702	0.0619907
03	-33.2278	0.0787473
03	-32.9867	0.0726033
03	-32.7468	0.0559549
03	-32.5076	0.0387048
03	-32.2691	0.021087
03	-32.0308	0.00327708
03	-31.7925	-0.0145623
03	-31.554	-0.0322703
03	-31.3151	-0.0496773
03	-31.0755	-0.0665947
03	-30.8349	-0.0785448
03	-30.593	-0.0709937
03	-30.3498	-0.0584794
03	-30.1056	-0.0464128
03	-29.8603	-0.0347218
03	-29.6144	-0.0233233
03	-29.368	-0.0121264
03	-29.1213	-0.00103612
03	-28.8745	0.0100447
03	-28.628	0.0212135
03	-28.382	0.0321953
03	-28.1366	0.0397725
03	-27.892	0.0454582
03	-27.6483	0.0512815
03	-27.4056	0.0572769
03	-27.1638	0.0634513
03	-26.9231	0.0698074
03	-26.6835	0.0763422
03	-26.4449	0.0830462
03	-26.2074	0.0899017
03	-25.971	0.0968454
03	-25.7355	0.103598
03	-25.501	0.110247
03	-25.2672	0.116857
03	-25.0342	0.123359
03	-24.8016	0.129671
03	-24.5694	0.135703
03	-24.3373	0.141354
03	-24.1051	0.14652
03	-23.8724	0.146463
03	-23.6392	0.100899
03	-23.4052	0.0307196
03	-23.1711	-0.0391948
03	-22.9372	-0.105865
03	-22.7039	-0.12194
03	-22.4711	-0.101069
03	-22.2386	-0.0790197
03	-22.0064	-0.0568825
03	-21.7742	-0.044303
03	-21.5422	-0.0487047
03	-21.3102	-0.0548065
03	-21.0783	-0.0608524
03	-20.8462	-0.0668152
03	-20.614	-0.0726627
03	-20.3815	-0.0783581
03	-20.1487	-0.0838597
03	-19.9153	-0.0890976
03	-19.6812	-0.0917121
03	-19.4463	-0.0898934
03	-19.2106	-0.0875973
03	-18.9739	-0.0852971
03	-18.7362	-0.0830029
03	-18.4974	-0.0807233
03	-18.2576	-0.0784662
03	-18.0166	-0.0762385
03	-17.7745	-0.0740462
03	-17.5312	-0.0715771
03	-17.2867	-0.0612468
03	-17.0411	-0.0430278
03	-16.7948	-0.0249272
03	-16.5481	-0.00711772
03	-16.3014	0.0106452
03	-16.055	0.0286115
03	-15.8095	0.0470286
03	-15.565	0.0661314
03	-15.322	0.0861303
03	-15.0806	0.107046
03	-14.8412	0.117462
03	-14.6035	0.107978
03	-14.3674	0.0956476
03	-14.1323	0.0825584
03	-13.8982	0.0688904
03	-13.6646	0.0547982
03	-13.4315	0.0404109
03	-13.1987	0.0258349
03	-12.966	0.011158
03	-12.7333	-0.00242415
03	-12.5005	-0.00847821
03	-12.2675	-0.011426
03	-12.0343	-0.0143384
03	-11.8008	-0.0172182
03	-11.5669	-0.020059
03	-11.3326	-0.022854
03	-11.0978	-0.0255963
03	-10.8625	-0.0282787
03	-10.6266	-0.0308039
03	-10.39	-0.0302982
03	-10.1527	-0.0262695
03	-9.91498	-0.0221379
03	-9.67685	-0.0180953
03	-9.43852	-0.0141181
03	-9.20015	-0.0101826
03	-8.9619	-0.0062652
03	-8.72393	-0.00234163
03	-8.48641	0.00161265
03	-8.2495	0.00614299
03	-8.01335	0.0131096
03	-7.77794	0.0208474
03	-7.54323	0.0286848
03	-7.30918	0.0366055
03	-7.07572	0.0445888
03	-6.84279	0.0526075
03	-6.61029	0.0606272
03	-6.37814	0.068605
03	-6.14622	0.076489
03	-5.91439	0.0842171
03	-5.68249	0.0917179
03	-5.45035	0.0989103
03	-5.21774	0.105706
03	-4.98444	0.11201
03	-4.75018	0.117725
03	-4.51467	0.122755
03	-4.27757	0.127011
03	-4.03854	0.131574
03	-3.79729	0.149006
03	-3.5546	0.176967
03	-3.31178	0.208854
03	-3.06994	0.245248
03	-2.82989	0.28644
03	-2.5921	0.331954
03	-2.35654	0.38004
03	-2.1227	0.423756
03	-1.88945	0.428156
03	-1.65588	0.411087
03	-1.4216	0.395817
03	-1.18642	0.383645
03	-0.950349	0.37517
03	-0.713501	0.37067
03	-0.476047	0.370194
03	-0.238167	0.37359
03	0	0.379985
03	0.238419	0.373738
03	0.477398	0.351158
03	0.717335	0.329009
03	0.958352	0.309374
03	1.20032	0.292988
03	1.44291	0.280276
03	1.68563	0.271496
03	1.92784	0.266815
03	2.16884	0.263453
03	2.40833	0.256275
03	2.64674	0.24747
03	2.88451	0.23787
03	3.12193	0.227907
03	3.35922	0.217949
03	3.59649	0.208297
03	3.83379	0.199185
03	4.07105	0.19064
03	4.30819	0.180346
03	4.54537	0.16783
03	4.78296	0.154738
03	5.02122	0.141411
03	5.26037	0.128089
03	5.50053	0.114946
03	5.74177	0.102102
03	5.98409	0.0896244
03	6.22745	0.0775417
03	6.47177	0.0658493
03	6.71692	0.0545177
03	6.96275	0.0434982
03	7.20906	0.032728
03	7.45566	0.0221339
03	7.70233	0.0116349
03	7.94883	0.00114477
03	8.19493	-0.00942676
03	8.4404	-0.0201722
03	8.68499	-0.0311849
03	8.92849	-0.0420737
03	9.17071	-0.0416121
03	9.41162	-0.0289509
03	9.65139	-0.0153527
03	9.89017	-0.00143157
03	10.1281	0.0127415
03	10.3654	0.0270924
03	10.602	0.0415377
03	10.8383	0.0559777
03	11.0745	0.0702901
03	11.3106	0.0835554
03	11.547	0.0791207
03	11.7839	0.0575319
03	12.0214	0.0354347
03	12.2594	0.0135948
03	12.4979	-0.00799802
03	12.7369	-0.0293699
03	12.9764	-0.0505371
03	13.2164	-0.0714813
03	13.4568	-0.0921265
03	13.6979	-0.108698
03	13.9398	-0.0961787
03	14.1825	-0.0704084
03	14.4258	-0.045136
03	14.6693	-0.0202449
03	14.9129	0.00453546
03	15.1562	0.0295073
03	15.3988	0.0549712
03	15.6404	0.0811913
03	15.8809	0.108352
03	16.12	0.13371
03	16.3577	0.132977
03	16.5944	0.116881
03	16.8302	0.0999185
03	17.0654	0.0824787
03	17.3002	0.0647318
03	17.5347	0.0467869
03	17.7688	0.0287034
03	18.0026	0.0105036
03	18.2362	-0.00773523
03	18.4694	-0.0227956
03	18.7024	-0.0334423
03	18.9353	-0.0436721
03	19.1684	-0.0537027
03	19.4019	-0.0597082
03	19.6359	-0.041975
03	19.8705	-0.0153525
03	20.1054	0.011081
03	20.3402	0.0375667
03	20.5748	0.0581193
03	20.8089	0.05738
03	21.0427	0.0519269
03	21.2762	0.0463853
03	21.5094	0.0407744
03	21.7424	0.0351102
03	21.9752	0.0294059
03	22.2079	0.0236717
03	22.4405	0.017916
03	22.6731	0.0148025
03	22.9056	0.0212342
03	23.1379	0.0298304
03	23.3702	0.0384549
03	23.6024	0.0465692
03	23.8345	0.0290837
03	24.0665	-0.0247339
03	24.2985	-0.0812056
03	24.5307	-0.137116
03	24.7634	-0.175144
03	24.9971	-0.161559
03	25.232	-0.138576
03	25.4683	-0.11627
03	25.706	-0.0947783
03	25.9449	-0.074106
03	26.1848	-0.0541639
03	26.4256	-0.0347981
03	26.6669	-0.0158132
03	26.9083	0.00290739
03	27.1497	0.0133842
03	27.3907	0.00965872
03	27.6314	0.00449433
03	27.872	-0.000697665
03	28.1123	-0.00590426
03	28.3527	-0.0111123
03	28.593	-0.0163081
03	28.8333	-0.0214774
03	29.0738	-0.0266048
03	29.3146	-0.0315902
03	29.5556	-0.0304877
03	29.7969	-0.0194574
03	30.0385	-0.00757833
03	30.2801	0.00426935
03	30.5216	0.0161487
03	30.7628	0.0281217
03	31.0037	0.0402453
03	31.2442	0.0525673
03	31.484	0.065122
03	31.7232	0.077849
03	31.9617	0.082238
03	32.1995	0.0701874
03	32.4369	0.0560104
03	32.6739	0.0416263
03	32.9107	0.0271069
03	33.1473	0.0125031
03	33.3838	-0.00214824
03	33.6202	-0.0168166
03	33.8566	-0.0314703
03	34.0931	-0.0426316
03	34.3297	-0.0323434
03	34.5664	-0.0138785
03	34.8031	0.0045827
03	35.0396	0.0230922
03	35.276	0.0417154
03	35.5121	0.0604988
03	35.7479	0.0794528
03	35.9833	0.0985348
04	-34.4182	-0.172621
04	-34.2102	-0.14437
04	-34.0037	-0.113724
04	-33.7981	-0.0814556
04	-33.5931	-0.0481857
04	-33.3885	-0.0144012
04	-33.1839	0.0194977
04	-32.9791	0.0531392
04	-32.7738	0.0861168
04	-32.5678	0.11492
04	-32.3607	0.107996
04	-32.1524	0.0795737
04	-31.9432	0.0518335
04	-31.7335	0.0248051
04	-31.5235	-0.00190626
04	-31.3137	-0.0287211
04	-31.1043	-0.0560614
04	-30.8959	-0.0843257
04	-30.6885	-0.113857
04	-30.4827	-0.143336
04	-30.2783	-0.136061
04	-30.0753	-0.0884131
04	-29.8731	-0.0372297
04	-29.6714	0.0148228
04	-29.4698	0.0669439
04	-29.268	0.0981297
04	-29.0657	0.0709915
04	-28.8628	0.0340373
04	-28.6592	-0.00233153
04	-28.455	-0.0381431
04	-28.2502	-0.063952
04	-28.0448	-0.047726
04	-27.8388	-0.0203135
04	-27.6326	0.00681698
04	-27.4262	0.0338758
04	-27.2199	0.0610625
04	-27.0137	0.08853
04	-26.8078	0.116347
04	-26.6023	0.144454
04	-26.397	0.172623
04	-26.192	0.197446
04	-25.9868	0.176565
04	-25.7813	0.120887
04	-25.5756	0.0650049
04	-25.3698	0.00946978
04	-25.1645	-0.0459857
04	-24.9598	-0.0626296
04	-24.7561	-0.0103965
04	-24.5535	0.0502341
04	-24.3522	0.113024
04	-24.1524	0.178164
04	-23.954	0.22741
04	-23.7567	0.212147
04	-23.56	0.180763
04	-23.3637	0.148485
04	-23.1675	0.115848
04	-22.9716	0.0829151
04	-22.7759	0.0388239
04	-22.5804	-0.02218
04	-22.385	-0.0847388
04	-22.1897	-0.147022
04	-21.9942	-0.208006
04	-21.7981	-0.261561
04	-21.6006	-0.243779
04	-21.4013	-0.173605
04	-21.2004	-0.105914
04	-20.9984	-0.0412324
04	-20.7959	0.0219577
04	-20.5937	0.0572916
04	-20.3921	0.0364604
04	-20.1907	0.00856514
04	-19.9891	-0.0192697
04	-19.7869	-0.0465312
04	-19.5836	-0.0739143
04	-19.3791	-0.106169
04	-19.1737	-0.140763
04	-18.9682	-0.176895
04	-18.763	-0.215025
04	-18.5585	-0.247946
04	-18.3547	-0.219598
04	-18.1515	-0.158617
04	-17.9485	-0.0968092
04	-17.7459	-0.0347022
04	-17.5439	0.0269071
04	-17.3426	0.0574043
04	-17.142	0.0529877
04	-16.9414	0.0461936
04	-16.7401	0.0389372
04	-16.5376	0.0315138
04	-16.3332	0.0396041
04	-16.1268	0.0810372
04	-15.9193	0.12732
04	-15.7117	0.175692
04	-15.5048	0.227386
04	-15.2991	0.253873
04	-15.0947	0.183477
04	-14.8908	0.0898292
04	-14.6867	-0.00439186
04	-14.482	-0.0972968
04	-14.2763	-0.174443
04	-14.0692	-0.156095
04	-13.8606	-0.0984888
04	-13.6509	-0.0431208
04	-13.4409	0.0112105
04	-13.2311	0.061861
04	-13.0224	0.0742105
04	-12.8146	0.0649338
04	-12.6078	0.0550287
04	-12.4016	0.0447896
04	-12.1959	0.0342914
04	-11.9906	0.0236034
04	-11.7856	0.0127901
04	-11.5807	0.0019123
04	-11.3758	-0.00897116
04	-11.1707	-0.0196892
04	-10.9655	-0.0259043
04	-10.7599	-0.0263322
04	-10.554	-0.0263675
04	-10.3477	-0.026397
04	-10.1411	-0.0264207
04	-9.93411	-0.0264385
04	-9.72674	-0.0264506
04	-9.51897	-0.0264568
04	-9.31079	-0.0264572
04	-9.10219	-0.0264432
04	-8.89316	-0.0245841
04	-8.68372	-0.0186526
04	-8.47395	-0.012244
04	-8.26398	-0.00589277
04	-8.0539	0.000430477
04	-7.84382	0.00675537
04	-7.63386	0.0131115
04	-7.42412	0.0195283
04	-7.21471	0.0260346
04	-7.00573	0.0326588
04	-6.79728	0.0394279
04	-6.58945	0.0463678
04	-6.38233	0.053502
04	-6.17599	0.0608514
04	-5.9705	0.0684335
04	-5.76591	0.0762607
04	-5.56227	0.0843397
04	-5.35961	0.0926698
04	-5.15794	0.101241
04	-4.95725	0.110032
04	-4.75753	0.118644
04	-4.55873	0.12126
04	-4.36075	0.118644
04	-4.16346	0.115595
04	-3.96674	0.112293
04	-3.77048	0.108769
04	-3.5746	0.113635
04	-3.37906	0.157093
04	-3.18404	0.212454
04	-2.98961	0.268693
04	-2.79559	0.324214
04	-2.60146	0.376051
04	-2.40633	0.411444
04	-2.2091	0.399133
04	-2.00969	0.378422
04	-1.80848	0.363884
04	-1.60595	0.355377
04	-1.40265	0.352745
04	-1.19913	0.355884
04	-0.995976	0.364744
04	-0.793688	0.379301
04	-0.592709	0.399478
04	-0.39336	0.425009
04	-0.195804	0.45524
04	0	0.479916
04	0.194471	0.466705
04	0.388613	0.438704
04	0.583316	0.407447
04	0.779203	0.375472
04	0.976652	0.344652
04	1.17582	0.316205
04	1.37667	0.290825
04	1.57901	0.268824
04	1.78249	0.250282
04	1.98665	0.235154
04	2.19095	0.223354
04	2.39475	0.215042
04	2.59745	0.210404
04	2.79903	0.206232
04	2.99969	0.201579
04	3.19958	0.19657
04	3.39883	0.191326
04	3.59755	0.185958
04	3.79579	0.180563
04	3.99362	0.175229
04	4.19103	0.170032
04	4.38803	0.165034
04	4.58458	0.160288
04	4.78064	0.156017
04	4.97613	0.160963
04	5.17128	0.177923
04	5.36679	0.193251
04	5.56344	0.20516
04	5.76212	0.213103
04	5.96376	0.201178
04	6.169	0.116298
04	6.37671	0.0181673
04	6.585	-0.0383119
04	6.79243	-0.0365498
04	6.99839	-0.0281386
04	7.20242	-0.00216697
04	7.40492	0.0336515
04	7.60668	0.0696212
04	7.80858	0.104271
04	8.01152	0.134311
04	8.21647	0.118248
04	8.42373	0.0602713
04	8.63273	0.00343614
04	8.84277	-0.0519526
04	9.05316	-0.106404
04	9.26327	-0.123436
04	9.47282	-0.0933414
04	9.68171	-0.0600559
04	9.88978	-0.0263266
04	10.0968	0.00804882
04	10.3026	0.0368486
04	10.5071	0.055337
04	10.7108	0.0726318
04	10.9143	0.089297
04	11.118	0.104881
04	11.3225	0.102767
04	11.5283	0.0511845
04	11.7349	-0.00834597
04	11.9415	-0.0678609
04	12.1476	-0.129022
04	12.3525	-0.178622
04	12.5561	-0.151873
04	12.7588	-0.0969577
04	12.9615	-0.0407338
04	13.1646	0.0153318
04	13.3685	0.0673489
04	13.5738	0.0781466
04	13.7804	0.0593361
04	13.9879	0.0407068
04	14.1958	0.0226409
04	14.4037	0.00519331
04	14.6109	-0.00370636
04	14.8175	-0.00471272
04	15.0237	-0.00540181
04	15.23	-0.00605562
04	15.4366	-0.00660565
04	15.6439	-0.00395956
04	15.852	0.00329537
04	16.0608	0.0108208
04	16.2701	0.0182894
04	16.4797	0.0257542
04	16.6895	0.0332653
04	16.8994	0.0408701
04	17.1091	0.0486132
04	17.3185	0.0565358
04	17.5276	0.0646259
04	17.7361	0.0692198
04	17.9441	0.067637
04	18.1515	0.0654466
04	18.3582	0.0632484
04	18.5644	0.0610454
04	18.7699	0.0588397
04	18.9748	0.0566326
04	19.1789	0.0544249
04	19.3824	0.0522168
04	19.5852	0.0500078
04	19.7871	0.0442821
04	19.9883	0.0189545
04	20.1891	-0.0134187
04	20.3898	-0.0457027
04	20.591	-0.0772617
04	20.793	-0.105037
04	20.9963	-0.0890612
04	21.201	-0.0378109
04	21.4063	0.0133106
04	21.6117	0.0645847
04	21.8165	0.116211
04	22.02	0.123474
04	22.2223	0.0705481
04	22.4238	0.0121027
04	22.625	-0.046918
04	22.8263	-0.105399
04	23.0282	-0.14125
04	23.231	-0.108486
04	23.435	-0.063217
04	23.6398	-0.0191586
04	23.8452	0.0241222
04	24.0511	0.0605592
04	24.2571	0.0550998
04	24.4632	0.0331941
04	24.6694	0.0113151
04	24.8756	-0.0105453
04	25.0817	-0.0324459
04	25.2877	-0.0544361
04	25.4936	-0.0765358
04	25.6993	-0.0987146
04	25.9049	-0.120871
04	26.1105	-0.141954
04	26.3162	-0.148252
04	26.5219	-0.143096
04	26.7272	-0.138697
04	26.9318	-0.135416
04	27.1353	-0.132801
04	27.3372	-0.111188
04	27.5375	-0.0609951
04	27.737	-0.00695973
04	27.9362	0.047609
04	28.1356	0.101281
04	28.3358	0.140578
04	28.5375	0.111984
04	28.7406	0.0624
04	28.9445	0.0144535
04	29.1486	-0.0330586
04	29.3523	-0.0760531
04	29.5551	-0.0572875
04	29.7573	0.00305815
04	29.9595	0.0639887
04	30.1625	0.122901
04	30.3669	0.176181
04	30.5738	0.170575
04	30.7835	0.0988333
04	30.9949	0.027623
04	31.2068	-0.0420777
04	31.418	-0.113037
04	31.6271	-0.139722
04	31.834	-0.0968039
04	32.0396	-0.0455985
04	32.2445	0.00706385
04	32.4495	0.0594654
04	32.6553	0.0935659
04	32.8625	0.084097
04	33.0711	0.0685104
04	33.2807	0.0536011
04	33.4914	0.0392436
04	33.7027	0.0253017
04	33.9145	0.0116327
04	34.1266	-0.00190926
04	34.3386	-0.0154715
05	-35.2488	0.0844541
05	-35.0394	0.065957
05	-34.8291	0.0480918
05	-34.6182	0.0307024
05	-34.407	0.0136134
05	-34.1956	-0.00336191
05	-33.9844	-0.0204158
05	-33.7736	-0.0377409
05	-33.5635	-0.0555243
05	-33.3542	-0.0733369
05	-33.1461	-0.0777095
05	-32.9391	-0.0677734
05	-32.733	-0.0567393
05	-32.5276	-0.0453179
05	-32.3228	-0.0336024
05	-32.1183	-0.0216788
05	-31.914	-0.00962746
05	-31.7098	0.00247532
05	-31.5056	0.0145552
05	-31.3011	0.0265374
05	-31.0964	0.0376484
05	-30.8911	0.0410847
05	-30.6854	0.0399521
05	-30.4791	0.0388032
05	-30.2725	0.0377011
05	-30.0655	0.0366437
05	-29.8581	0.0356291
05	-29.6504	0.0346554
05	-29.4426	0.0337207
05	-29.2345	0.0328234
05	-29.0263	0.0319616
05	-28.8179	0.0311339
05	-28.6096	0.0303387
05	-28.4012	0.0295745
05	-28.1929	0.0288399
05	-27.9848	0.0281335
05	-27.7768	0.0274541
05	-27.569	0.0268003
05	-27.3614	0.0261711
05	-27.1543	0.0255653
05	-26.9474	0.0249817
05	-26.7411	0.0229095
05	-26.5352	0.00141061
05	-26.3299	-0.0339484
05	-26.1254	-0.07032
05	-25.9218	-0.107588
05	-25.7191	-0.145607
05	-25.5173	-0.166029
05	-25.3161	-0.14916
05	-25.1152	-0.126993
05	-24.9145	-0.104328
05	-24.7137	-0.0814457
05	-24.5128	-0.0579928
05	-24.3117	-0.0299744
05	-24.1102	0.000248621
05	-23.9084	0.0302185
05	-23.7062	0.0598157
05	-23.5034	0.0888514
05	-23.3	0.106834
05	-23.0958	0.100872
05	-22.8908	0.0918952
05	-22.6851	0.0832357
05	-22.4788	0.0748792
05	-22.272	0.0665476
05	-22.0648	0.0575581
05	-21.8573	0.0485293
05	-21.6494	0.0396278
05	-21.4414	0.0308318
05	-21.2332	0.0221144
05	-21.025	0.0134445
05	-20.8168	0.0047881
05	-20.6088	-0.00389079
05	-20.4011	-0.0126292
05	-20.1937	-0.0213134
05	-19.9867	-0.0261153
05	-19.7802	-0.0266259
05	-19.574	-0.0268907
05	-19.3682	-0.0271213
05	-19.1626	-0.0273167
05	-18.9572	-0.0274762
05	-18.7519	-0.0275992
05	-18.5467	-0.0276851
05	-18.3414	-0.0277336
05	-18.136	-0.0277447
05	-17.9304	-0.0273248
05	-17.7246	-0.024914
05	-17.5185	-0.021904
05	-17.3122	-0.0189162
05	-17.1057	-0.0159494
05	-16.8989	-0.0130022
05	-16.692	-0.0100728
05	-16.4848	-0.00715931
05	-16.2776	-0.00425964
05	-16.0701	-0.00137162
05	-15.8626	0.00150694
05	-15.6549	0.00437827
05	-15.4471	0.00724453
05	-15.2393	0.0101078
05	-15.0314	0.0129701
05	-14.8234	0.0158331
05	-14.6154	0.0186985
05	-14.4074	0.0215676
05	-14.1994	0.0244414
05	-13.9914	0.0273207
05	-13.7835	0.0302057
05	-13.5755	0.0329796
05	-13.3676	0.0341
05	-13.1597	0.0340009
05	-12.9519	0.0338934
05	-12.7441	0.0338069
05	-12.5366	0.0337415
05	-12.3291	0.0336971
05	-12.1219	0.033674
05	-11.9149	0.033672
05	-11.7082	0.0336916
05	-11.5017	0.0337327
05	-11.2956	0.0337957
05	-11.0898	0.0338808
05	-10.8844	0.0339884
05	-10.6794	0.0341187
05	-10.4748	0.0342723
05	-10.2707	0.0344496
05	-10.0671	0.0346511
05	-9.86404	0.0348773
05	-9.66154	0.0351289
05	-9.45964	0.0354065
05	-9.25835	0.0357102
05	-9.05772	0.0358242
05	-8.85776	0.0354174
05	-8.65841	0.0348946
05	-8.45963	0.0343292
05	-8.26136	0.033722
05	-8.06356	0.0330745
05	-7.86617	0.0323879
05	-7.66916	0.0316638
05	-7.47246	0.0309038
05	-7.27603	0.0301096
05	-7.07983	0.0292829
05	-6.8838	0.0284257
05	-6.68791	0.02754
05	-6.4921	0.0266277
05	-6.29633	0.025691
05	-6.10056	0.0247319
05	-5.90475	0.0237527
05	-5.70884	0.0227553
05	-5.5128	0.0217422
05	-5.31659	0.0207153
05	-5.12016	0.0196769
05	-4.92348	0.0186292
05	-4.72649	0.0184166
05	-4.52918	0.0320297
05	-4.33168	0.0570403
05	-4.13426	0.0827231
05	-3.93714	0.108973
05	-3.74051	0.135931
05	-3.54449	0.163611
05	-3.34913	0.191861
05	-3.15434	0.220311
05	-2.95997	0.248327
05	-2.76569	0.274994
05	-2.57105	0.299123
05	-2.37542	0.319322
05	-2.17801	0.331694
05	-1.97849	0.339016
05	-1.77775	0.353088
05	-1.57673	0.374908
05	-1.37621	0.404192
05	-1.17674	0.440354
05	-0.978609	0.481405
05	-0.781752	0.500819
05	-0.585759	0.489512
05	-0.390254	0.477575
05	-0.195027	0.468323
05	0	0.462637
05	0.194818	0.45632
05	0.389538	0.434567
05	0.584769	0.407344
05	0.781038	0.379888
05	0.978657	0.353731
05	1.17775	0.329892
05	1.37827	0.308979
05	1.58004	0.291313
05	1.78275	0.277029
05	1.986	0.266176
05	2.18934	0.258775
05	2.39221	0.254877
05	2.59403	0.254597
05	2.79421	0.257333
05	2.9922	0.255098
05	3.18826	0.246962
05	3.38299	0.236046
05	3.57696	0.222873
05	3.77065	0.207969
05	3.96445	0.191847
05	4.15871	0.174972
05	4.35371	0.157739
05	4.54964	0.140464
05	4.74667	0.123386
05	4.94491	0.106669
05	5.1444	0.0926407
05	5.34517	0.090424
05	5.5471	0.0920844
05	5.75008	0.0939475
05	5.95399	0.0960077
05	6.15871	0.0982613
05	6.36413	0.100704
05	6.57017	0.103332
05	6.77673	0.10614
05	6.98374	0.109122
05	7.19111	0.112234
05	7.3988	0.106293
05	7.60671	0.0790867
05	7.81465	0.0491689
05	8.02236	0.0193517
05	8.22951	-0.0107467
05	8.43579	-0.0415548
05	8.64088	-0.0735079
05	8.84449	-0.107001
05	9.04641	-0.142325
05	9.2465	-0.179582
05	9.44473	-0.21799
05	9.64125	-0.235151
05	9.83644	-0.222294
05	10.0308	-0.205519
05	10.2247	-0.187271
05	10.4186	-0.168074
05	10.6126	-0.148361
05	10.807	-0.12847
05	11.0019	-0.108643
05	11.1973	-0.0890351
05	11.3934	-0.0697297
05	11.59	-0.0507527
05	11.7871	-0.0313686
05	11.9847	-0.00721098
05	12.1826	0.0189034
05	12.3807	0.0449903
05	12.5788	0.0712157
05	12.7767	0.0977007
05	12.9744	0.124481
05	13.1718	0.151473
05	13.369	0.178434
05	13.5662	0.20493
05	13.7635	0.230316
05	13.9614	0.252573
05	14.1604	0.244833
05	14.3609	0.208836
05	14.5631	0.173052
05	14.767	0.139122
05	14.9724	0.107052
05	15.1791	0.0766056
05	15.3868	0.0473983
05	15.595	0.0189565
05	15.8034	-0.00924159
05	16.0114	-0.0377389
05	16.2187	-0.0651104
05	16.4248	-0.0715166
05	16.6298	-0.0641127
05	16.8338	-0.0560649
05	17.0372	-0.0476551
05	17.24	-0.0389605
05	17.4425	-0.0300564
05	17.6449	-0.021016
05	17.8472	-0.01191
05	18.0498	-0.0028063
05	18.2527	0.00622451
05	18.4561	0.0124397
05	18.6601	0.0113637
05	18.8648	0.00912042
05	19.0699	0.00691512
05	19.2756	0.00474299
05	19.4818	0.00259934
05	19.6884	0.000479556
05	19.8953	-0.00162085
05	20.1026	-0.00370626
05	20.3101	-0.00578096
05	20.5179	-0.00788124
05	20.7259	-0.0120634
05	20.934	-0.0195754
05	21.1421	-0.027414
05	21.3501	-0.0353108
05	21.5581	-0.0432918
05	21.7658	-0.0513792
05	21.9732	-0.0595904
05	22.1802	-0.067937
05	22.3869	-0.0764233
05	22.5931	-0.0850453
05	22.799	-0.0923076
05	23.0043	-0.0823371
05	23.2094	-0.0610217
05	23.414	-0.0393244
05	23.6184	-0.0174524
05	23.8223	0.00460916
05	24.0259	0.0268912
05	24.229	0.0494214
05	24.4317	0.0722025
05	24.6339	0.0951909
05	24.8358	0.118272
05	25.0374	0.137867
05	25.2389	0.130255
05	25.4405	0.109523
05	25.6423	0.0886435
05	25.8444	0.0678442
05	26.0468	0.0472037
05	26.2496	0.0267465
05	26.4527	0.00646089
05	26.6561	-0.0136849
05	26.8596	-0.0337269
05	27.0634	-0.0536887
05	27.2674	-0.0684148
05	27.4715	-0.0666176
05	27.6759	-0.0615312
05	27.8806	-0.0564516
05	28.0855	-0.0513906
05	28.2907	-0.0463575
05	28.4962	-0.0413588
05	28.7021	-0.0363989
05	28.9083	-0.0314805
05	29.1148	-0.0266043
05	29.3216	-0.0217698
05	29.5286	-0.0169753
05	29.736	-0.0122181
05	29.9436	-0.00749512
05	30.1515	-0.00280246
05	30.3596	0.00186381
05	30.5679	0.00650777
05	30.7764	0.0111333
05	30.9851	0.0157441
05	31.1939	0.0203432
05	31.4028	0.0249329
05	31.6119	0.0285327
05	31.8211	0.0275781
05	32.0304	0.0253173
05	32.2397	0.0230703
05	32.4492	0.0208358
05	32.6586	0.0186124
05	32.8681	0.0163982
05	33.0776	0.0141913
05	33.287	0.0119897
05	33.4964	0.00979111
05	33.7057	0.00759327
05	33.9149	0.00539375
05	34.124	0.00319006
05	34.3329	0.000979621
05	34.5417	-0.00124018
05	34.7502	-0.003472
05	34.9585	-0.00571853
05	35.1665	-0.00798248
05	35.3742	-0.0102665
05	35.5816	-0.0125734
06	-35.8509	0.152624
06	-35.622	0.139687
06	-35.3933	0.126207
06	-35.1647	0.112411
06	-34.9359	0.0984746
06	-34.7069	0.0845254
06	-34.4776	0.0706445
06	-34.2481	0.0568753
06	-34.0183	0.0432291
06	-33.7883	0.0296926
06	-33.5582	0.0162339
06	-33.3281	0.00280879
06	-33.0981	-0.0106336
06	-32.8682	-0.0241458
06	-32.6386	-0.0377762
06	-32.4094	-0.0515637
06	-32.1806	-0.0655313
06	-31.9522	-0.0796798
06	-31.7243	-0.0923226
06	-31.4969	-0.0843561
06	-31.2697	-0.0621497
06	-31.0426	-0.0394753
06	-30.8155	-0.0167342
06	-30.5884	0.00598186
06	-30.361	0.0286017
06	-30.1334	0.0510478
06	-29.9054	0.0732104
06	-29.6769	0.0948686
06	-29.4478	0.105033
06	-29.2177	0.0912658
06	-28.9867	0.0747472
06	-28.755	0.058657
06	-28.5225	0.0429496
06	-28.2895	0.0275479
06	-28.0561	0.0123541
06	-27.8226	-0.00274226
06	-27.589	-0.0178569
06	-27.3557	-0.0330802
06	-27.1229	-0.0399647
06	-26.8905	-0.0257015
06	-26.6584	-0.00804627
06	-26.4263	0.00967029
06	-26.1942	0.0273055
06	-25.9617	0.0447111
06	-25.7287	0.0617228
06	-25.4948	0.0781524
06	-25.2599	0.0937831
06	-25.0234	0.108367
06	-24.7851	0.113043
06	-24.5446	0.0886652
06	-24.3022	0.059835
06	-24.0584	0.0323443
06	-23.8139	0.00560197
06	-23.5692	-0.0210102
06	-23.3251	-0.048115
06	-23.082	-0.0763185
06	-22.8407	-0.106181
06	-22.6015	-0.138166
06	-22.3647	-0.172048
06	-22.1307	-0.189704
06	-21.899	-0.183904
06	-21.6691	-0.174972
06	-21.4406	-0.164619
06	-21.2131	-0.153153
06	-20.9861	-0.140866
06	-20.7594	-0.128019
06	-20.5328	-0.114829
06	-20.3061	-0.101471
06	-20.0792	-0.0880703
06	-19.8521	-0.0747152
06	-19.6247	-0.0614549
06	-19.3971	-0.0483089
06	-19.1693	-0.0352719
06	-18.9413	-0.02232
06	-18.7133	-0.00941552
06	-18.4854	0.00348729
06	-18.2576	0.0157305
06	-18.0301	0.0183305
06	-17.8027	0.0138664
06	-17.5755	0.00920878
06	-17.3483	0.00453309
06	-17.1211	-0.00014327
06	-16.8937	-0.00480315
06	-16.666	-0.00942958
06	-16.438	-0.0140053
06	-16.2096	-0.0145837
06	-15.9806	-0.0014595
06	-15.7514	0.014563
06	-15.5221	0.0306006
06	-15.2928	0.0467746
06	-15.0638	0.0631893
06	-14.8353	0.0799228
06	-14.6073	0.0970159
06	-14.38	0.11431
06	-14.1533	0.12292
06	-13.9271	0.117534
06	-13.7012	0.110592
06	-13.4755	0.103362
06	-13.2498	0.0959274
06	-13.0239	0.0883595
06	-12.7978	0.0807199
06	-12.5713	0.0730585
06	-12.3444	0.0654146
06	-12.1171	0.0578175
06	-11.8893	0.0502875
06	-11.661	0.0428375
06	-11.4323	0.0354738
06	-11.203	0.028197
06	-10.9734	0.0210039
06	-10.7433	0.0138876
06	-10.5128	0.00683925
06	-10.282	-0.000151593
06	-10.0508	-0.0070771
06	-9.81942	-0.0104678
06	-9.58777	-0.00627782
06	-9.35591	-0.00112124
06	-9.12383	0.00401232
06	-8.89157	0.00912623
06	-8.65914	0.0142236
06	-8.42655	0.0193069
06	-8.19382	0.0243777
06	-7.96094	0.0294364
06	-7.72793	0.0344817
06	-7.49478	0.0395107
06	-7.26149	0.044518
06	-7.02803	0.0494962
06	-6.79438	0.054435
06	-6.5605	0.059321
06	-6.32636	0.0641382
06	-6.09189	0.0688669
06	-5.85702	0.0734846
06	-5.62168	0.0779652
06	-5.38576	0.08228
06	-5.14915	0.0890362
06	-4.91187	0.106689
06	-4.67445	0.128113
06	-4.43746	0.150994
06	-4.20139	0.175541
06	-3.96656	0.201796
06	-3.73316	0.229554
06	-3.50116	0.258264
06	-3.27033	0.286941
06	-3.04018	0.314046
06	-2.80994	0.328989
06	-2.57889	0.323829
06	-2.34696	0.318174
06	-2.11421	0.314743
06	-1.88073	0.31353
06	-1.6466	0.314448
06	-1.41191	0.317332
06	-1.17667	0.321892
06	-0.940867	0.324499
06	-0.704651	0.324279
06	-0.468661	0.328945
06	-0.233574	0.339351
06	0	0.355521
06	0.231567	0.377372
06	0.460809	0.404522
06	0.687644	0.436026
06	0.912293	0.470035
06	1.13535	0.499229
06	1.35789	0.478138
06	1.5815	0.42401
06	1.80739	0.369231
06	2.03612	0.318414
06	2.26764	0.273503
06	2.50144	0.234914
06	2.73664	0.202218
06	2.97205	0.174692
06	3.20627	0.157007
06	3.43845	0.149887
06	3.66891	0.142646
06	3.89802	0.134452
06	4.1261	0.125479
06	4.35343	0.115891
06	4.58024	0.105839
06	4.80671	0.0954539
06	5.03301	0.0848469
06	5.25923	0.0741057
06	5.48547	0.0632973
06	5.71178	0.0524689
06	5.93818	0.0416511
06	6.1647	0.03086
06	6.39133	0.0201008
06	6.61805	0.00937033
06	6.84484	-0.00134003
06	7.07166	-0.0119274
06	7.29851	-0.0168464
06	7.52536	-0.0135874
06	7.75222	-0.00969061
06	7.97911	-0.00579453
06	8.20602	-0.00190029
06	8.43297	0.00199113
06	8.65996	0.00587882
06	8.887	0.0097618
06	9.1141	0.0136389
06	9.34125	0.0175086
06	9.56848	0.0213689
06	9.79579	0.0252173
06	10.0232	0.0290504
06	10.2507	0.0328642
06	10.4784	0.0366534
06	10.7062	0.0404119
06	10.9343	0.0441324
06	11.1626	0.0478064
06	11.3911	0.0506414
06	11.62	0.0421192
06	11.8492	0.0251815
06	12.0786	0.0081566
06	12.3081	-0.008819
06	12.5375	-0.0275832
06	12.7668	-0.0616981
06	12.9957	-0.104236
06	13.2238	-0.147852
06	13.4512	-0.192334
06	13.6779	-0.221054
06	13.9043	-0.191194
06	14.1309	-0.147588
06	14.358	-0.104218
06	14.5856	-0.0609616
06	14.8135	-0.0121668
06	15.0414	0.0406689
06	15.2691	0.0940399
06	15.4964	0.146373
06	15.7231	0.15374
06	15.9496	0.113053
06	16.176	0.0698268
06	16.4025	0.0266247
06	16.6291	-0.0165265
06	16.8556	-0.0597145
06	17.0821	-0.102956
06	17.3085	-0.14601
06	17.5351	-0.186956
06	17.7624	-0.187629
06	17.9906	-0.143039
06	18.22	-0.0972318
06	18.4502	-0.0527664
06	18.681	-0.0091661
06	18.9118	0.0342657
06	19.1424	0.0782615
06	19.3721	0.123412
06	19.6009	0.159235
06	19.8287	0.159653
06	20.0558	0.151885
06	20.2825	0.14346
06	20.509	0.134551
06	20.7357	0.125314
06	20.9625	0.115885
06	21.1898	0.106375
06	21.4176	0.0968735
06	21.6459	0.0874478
06	21.8748	0.0781446
06	22.1043	0.0689925
06	22.3344	0.0600054
06	22.565	0.0511841
06	22.7961	0.042519
06	23.0275	0.0339922
06	23.2593	0.0255791
06	23.4913	0.0172504
06	23.7234	0.00898139
06	23.9555	0.00247219
06	24.1876	-0.000185158
06	24.4195	-0.00232938
06	24.6514	-0.0044745
06	24.8833	-0.00661821
06	25.1152	-0.00875815
06	25.3471	-0.0108919
06	25.5791	-0.0130169
06	25.8112	-0.0151305
06	26.0434	-0.0171666
06	26.2758	-0.0140644
06	26.5084	-0.00217653
06	26.7412	0.0105217
06	26.9743	0.0231475
06	27.2076	0.0356842
06	27.4413	0.0481065
06	27.6753	0.060376
06	27.9098	0.0724371
06	28.1449	0.0842139
06	28.3806	0.0955841
06	28.6173	0.100533
06	28.855	0.0916234
06	29.0938	0.0810899
06	29.3336	0.0709037
06	29.5742	0.06105
06	29.8157	0.0514989
06	30.0577	0.0422092
06	30.3002	0.0331308
06	30.5429	0.0242072
06	30.7857	0.0153769
06	31.0284	0.00657406
06	31.2707	-0.00226987
06	31.5125	-0.0112262
06	31.7535	-0.020368
06	31.9934	-0.0297699
06	32.2322	-0.0395069
06	32.4696	-0.0496532
06	32.7055	-0.0602806
06	32.9396	-0.0714556
06	33.1719	-0.0832357
07	-32.0216	0.0426714
07	-31.7708	0.0520926
07	-31.5218	0.062646
07	-31.2756	0.0742219
07	-31.0329	0.0550381
07	-30.7939	-0.0182362
07	-30.5572	-0.099465
07	-30.3216	-0.179788
07	-30.0852	-0.225861
07	-29.8465	-0.175817
07	-29.605	-0.110554
07	-29.3612	-0.0493315
07	-29.1159	0.00908859
07	-28.8698	0.0556629
07	-28.6237	0.0877781
07	-28.3781	0.119646
07	-28.1331	0.152455
07	-27.889	0.174362
07	-27.6455	0.126296
07	-27.4021	0.0515744
07	-27.1585	-0.0230739
07	-26.9144	-0.0965145
07	-26.6696	-0.12569
07	-26.4238	-0.0741047
07	-26.1777	-0.0146994
07	-25.9318	0.0449265
07	-25.6871	0.0993932
07	-25.444	0.0913146
07	-25.2019	0.0474898
07	-24.9593	0.00270961
07	-24.7153	-0.0402764
07	-24.4685	-0.0563663
07	-24.2188	-0.0364717
07	-23.9674	-0.0151033
07	-23.7156	0.00578721
07	-23.4649	0.0248244
07	-23.2165	0.0243196
07	-22.9701	0.0132074
07	-22.7247	0.00156763
07	-22.4795	-0.0101203
07	-22.2334	-0.0210545
07	-21.9857	-0.0300946
07	-21.7366	-0.0386956
07	-21.4865	-0.0473425
07	-21.2356	-0.0559068
07	-20.9844	-0.0595937
07	-20.7331	-0.0584609
07	-20.4818	-0.0572712
07	-20.2307	-0.056231
07	-19.9799	-0.0553373
07	-19.7296	-0.054588
07	-19.48	-0.0539821
07	-19.2312	-0.0535195
07	-18.9834	-0.0528916
07	-18.7368	-0.0344487
07	-18.4911	0.0118474
07	-18.2457	0.0605079
07	-17.9997	0.107803
07	-17.7523	0.148023
07	-17.5024	0.110191
07	-17.2509	0.00842207
07	-17.0007	-0.0645609
07	-16.7534	-0.06867
07	-16.5066	-0.0583968
07	-16.2583	-0.037118
07	-16.0083	-0.0142846
07	-15.7572	0.00792541
07	-15.5055	0.0298938
07	-15.2535	0.0519787
07	-15.0017	0.0744971
07	-14.7505	0.0977018
07	-14.5002	0.121751
07	-14.251	0.139866
07	-14.0028	0.10593
07	-13.7553	0.0467139
07	-13.5078	-0.0131064
07	-13.2601	-0.0725549
07	-13.0118	-0.106728
07	-12.7627	-0.0587815
07	-12.5134	0.00582449
07	-12.2653	0.072038
07	-12.0196	0.140838
07	-11.777	0.165351
07	-11.5374	0.134171
07	-11.2992	0.0964211
07	-11.0614	0.0566876
07	-10.8228	0.0286666
07	-10.583	0.0275496
07	-10.3425	0.0302135
07	-10.1017	0.0331596
07	-9.8613	0.0382665
07	-9.62177	0.0524766
07	-9.3831	0.0695208
07	-9.14513	0.0866075
07	-8.90764	0.0993196
07	-8.67037	0.0695901
07	-8.43311	0.0155264
07	-8.19579	-0.0387772
07	-7.95837	-0.0885774
07	-7.72076	-0.0816018
07	-7.48287	-0.0352116
07	-7.24481	0.0117559
07	-7.00675	0.0574936
07	-6.76884	0.0740673
07	-6.53111	0.0610761
07	-6.29356	0.0467504
07	-6.05621	0.0329738
07	-5.81913	0.0333081
07	-5.5823	0.0483307
07	-5.34563	0.0639926
07	-5.10897	0.0795054
07	-4.87215	0.0947253
07	-4.63496	0.109466
07	-4.39711	0.123495
07	-4.15824	0.137377
07	-3.91797	0.169295
07	-3.67626	0.219547
07	-3.43323	0.269323
07	-3.18851	0.306755
07	-2.94146	0.291406
07	-2.69305	0.265845
07	-2.44524	0.250759
07	-2.2002	0.27079
07	-1.95892	0.331259
07	-1.72004	0.389248
07	-1.48131	0.432898
[truncated: 2,785 more rows]
